# Supplementary material for: Cuproptosis-related gene signatures define the immune microenvironment in diabetic nephropathy
Source: PLoS One. 2025 Jun 3;20(6):e0321636. doi: 10.1371/journal.pone.0321636 (PMC12133194; doi:10.1371/journal.pone.0321636)
Supplement: S1 Table — (XLSX) [file pone.0321636.s001.xlsx]

## Sheet: Table S1
	Table S1 Differentially expressed genes between control samples and diabetic nephropathy (DN) samples
	Gene	logFC	AveExpr	t	P.Value	adj.P.Val	B
	G6PC	-3.74606	6.48674	-9.8621	1.08e-15	2.33e-12	25.2592
	FOS	-3.28047	4.51391	-11.6672	2.88e-19	1.74e-15	33.2158
	ZFP36	-2.52598	7.5132	-9.8485	1.15e-15	2.33e-12	25.1984
	PDK4	-2.39024	7.27873	-9.23217	2e-14	2.17e-11	22.434
	S100A9	-2.36141	7.27247	-7.64581	3.07e-11	3.87e-09	15.322
	S100A12	-2.2253	4.17748	-7.60423	3.71e-11	4.24e-09	15.1373
	ALB	-2.20153	5.49233	-6.64515	2.84e-09	1.08e-07	10.9375
	EGR1	-2.16594	7.21073	-6.42709	7.46e-09	2.34e-07	10.0038
	HPD	-2.13941	6.83156	-5.46019	4.73e-07	6.69e-06	6.00503
	NPHS1	-1.92901	8.30615	-8.01646	5.58e-12	1.12e-09	16.9744
	ESM1	-1.88828	5.75107	-6.9272	8.04e-10	4.29e-08	12.1585
	PTGS2	-1.85642	4.0255	-7.05679	4.48e-10	2.65e-08	12.724
	GSTA1	-1.81807	9.7054	-5.22766	1.23e-06	1.43e-05	5.08625
	LOX	-1.80676	7.198	-9.37424	1.04e-14	1.25e-11	23.0723
	RGS2	-1.76632	7.33783	-7.28882	1.57e-10	1.23e-08	13.7424
	TPPP3	-1.75367	6.61608	-8.45951	7.2e-13	2.34e-10	18.9603
	HAO2	-1.75149	6.21953	-4.72554	9.11e-06	7.42e-05	3.17352
	EHD3	-1.7501	8.25682	-6.35884	1.01e-08	2.97e-07	9.71364
	UMOD	-1.72815	7.19493	-4.15239	7.85e-05	0.000448947	1.12959
	HBB	-1.726	7.80453	-4.79456	6.96e-06	5.95e-05	3.43019
	LRRC2	-1.71551	6.95504	-7.3245	1.33e-10	1.12e-08	13.8996
	DUSP1	-1.70376	5.36916	-13.7406	3.31e-23	4e-19	41.9325
	AGMAT	-1.70122	7.05488	-4.93165	4.05e-06	3.81e-05	3.94607
	DPP6	-1.67929	6.26674	-8.22072	2.17e-12	5.37e-10	17.8889
	CHI3L1	-1.67835	8.90974	-6.05656	3.76e-08	8.55e-07	8.44149
	GLYAT	-1.67163	8.08382	-4.81601	6.4e-06	5.56e-05	3.51035
	AFM	-1.6349	5.85687	-5.15725	1.64e-06	1.81e-05	4.81194
	JUNB	-1.62175	5.36263	-7.50202	5.93e-11	6.01e-09	14.6841
	CDH10	-1.60175	3.41739	-8.98251	6.37e-14	3.86e-11	21.3115
	DCXR	-1.58504	8.63992	-6.83365	1.22e-09	5.81e-08	11.752
	S100A8	-1.56949	4.41249	-7.71182	2.27e-11	3.05e-09	15.6155
	LPL	-1.55054	4.68696	-8.24216	1.97e-12	5.06e-10	17.985
	PRKAR2B	-1.53922	6.68795	-7.94407	7.79e-12	1.41e-09	16.6509
	SLC12A3	-1.53389	5.18777	-4.6948	1.03e-05	8.27e-05	3.05992
	HRSP12	-1.53341	7.47434	-6.28953	1.37e-08	3.78e-07	9.42003
	TNNI1	-1.50713	7.78537	-6.76374	1.67e-09	7.34e-08	11.4492
	ALDOB	-1.50309	12.0507	-4.55806	1.74e-05	0.000127779	2.55974
	PCOLCE2	-1.49424	8.63076	-6.12104	2.85e-08	6.86e-07	8.71097
	TCF21	-1.48392	10.5208	-6.79482	1.46e-09	6.57e-08	11.5837
	HPGD	-1.47485	6.2475	-5.65757	2.07e-07	3.39e-06	6.79943
	ARHGAP19	-1.46927	7.43357	-8.00788	5.81e-12	1.13e-09	16.936
	PCK1	-1.46864	5.64766	-5.48762	4.22e-07	6.12e-06	6.11466
	FBP1	-1.46435	5.69941	-6.0246	4.32e-08	9.43e-07	8.30833
	KNG1	-1.46197	7.78574	-4.04862	0.000114096	0.000609519	0.777578
	CXCR2	-1.45845	3.80447	-10.2022	2.26e-16	9.12e-13	26.777
	DACH1	-1.45314	10.0159	-7.50098	5.96e-11	6.01e-09	14.6795
	IGF1	-1.45259	6.93049	-3.9346	0.000170875	0.00085402	0.397668
	HSD17B14	-1.44095	4.59687	-8.71351	2.22e-13	9.95e-11	20.1018
	EGF	-1.41091	4.00673	-6.72862	1.96e-09	8.22e-08	11.2974
	CXCR1	-1.39263	3.45875	-8.64962	2.98e-13	1.29e-10	19.8146
	PTGDS	-1.37424	7.65411	-7.20799	2.26e-10	1.6e-08	13.3868
	SST	-1.3659	5.11788	-4.77212	7.6e-06	6.38e-05	3.3465
	BHMT	-1.34916	8.50151	-4.40903	3.05e-05	0.000202316	2.02474
	B3GALT2	-1.34743	6.24809	-4.43741	2.74e-05	0.000186396	2.1258
	FABP1	-1.34221	6.56577	-5.11725	1.93e-06	2.08e-05	4.65695
	APOM	-1.32016	7.21987	-4.11258	9.07e-05	0.000506679	0.993863
	TGFBR3	-1.3095	9.64989	-7.54626	4.84e-11	5.24e-09	14.8802
	PRODH2	-1.30666	5.69682	-5.45517	4.83e-07	6.82e-06	5.98499
	APOH	-1.3066	3.9222	-5.55648	3.16e-07	4.86e-06	6.391
	CR1	-1.29904	8.46763	-5.52269	3.64e-07	5.44e-06	6.25521
	CA10	-1.28033	5.17728	-7.62986	3.3e-11	3.96e-09	15.2511
	FPR1	-1.27535	4.33504	-6.44517	6.89e-09	2.2e-07	10.0809
	TNNT2	-1.26422	5.88995	-5.49585	4.08e-07	5.96e-06	6.1476
	G0S2	-1.26412	6.22653	-7.5149	5.59e-11	5.78e-09	14.7412
	ALDH6A1	-1.26394	7.6025	-5.29764	9.25e-07	1.14e-05	5.36072
	MAGI2	-1.2624	6.57781	-5.9018	7.33e-08	1.46e-06	7.79921
	KLK7	-1.25996	8.60396	-5.72041	1.59e-07	2.77e-06	7.05498
	CERS6	-1.24065	9.08394	-7.92002	8.71e-12	1.53e-09	16.5435
	HTRA1	-1.20986	10.6892	-6.91492	8.5e-10	4.43e-08	12.1051
	HIST1H2BD	-1.20306	5.06184	-8.40134	9.43e-13	2.93e-10	18.6991
	CYP4A11	-1.19982	6.61907	-3.23228	0.00175453	0.00600867	-1.76911
	MPP5	-1.18692	9.83373	-7.07598	4.11e-10	2.47e-08	12.8079
	FCGR3B	-1.18513	5.04579	-6.78413	1.53e-09	6.87e-08	11.5374
	CA2	-1.1779	6.54004	-6.14203	2.6e-08	6.39e-07	8.79895
	BTG2	-1.17407	7.66419	-8.88171	1.02e-13	5.13e-11	20.8582
	CYP2B6	-1.17153	4.41569	-5.81811	1.05e-07	1.96e-06	7.45462
	CCDC91	-1.1698	7.9791	-7.37587	1.05e-10	9.52e-09	14.1263
	SYNPO	-1.16467	7.19315	-7.53635	5.07e-11	5.33e-09	14.8362
	A1CF	-1.16453	4.00421	-5.73372	1.5e-07	2.66e-06	7.10926
	ANGPTL3	-1.14422	5.19262	-4.13805	8.27e-05	0.000469981	1.0806
	DDN	-1.1407	4.71087	-5.91443	6.94e-08	1.4e-06	7.85138
	PLCG2	-1.13998	5.79862	-3.63697	0.000474563	0.00199884	-0.558297
	SLC5A12	-1.13916	8.21545	-3.0817	0.00278224	0.0088244	-2.19156
	THSD7A	-1.13719	8.14382	-5.19108	1.43e-06	1.62e-05	4.94349
	HES1	-1.12146	6.9409	-7.07328	4.16e-10	2.49e-08	12.7961
	PLCE1	-1.11892	10.2632	-5.08628	2.18e-06	2.3e-05	4.53735
	SEMA5A	-1.11557	9.36923	-5.9484	6e-08	1.24e-06	7.99191
	RASL11B	-1.11424	4.67704	-6.67756	2.46e-09	9.66e-08	11.0771
	KDR	-1.11333	9.46868	-5.05404	2.49e-06	2.57e-05	4.41327
	FGF9	-1.11261	5.55432	-6.73146	1.93e-09	8.15e-08	11.3097
	NR4A2	-1.11156	3.75461	-4.58314	1.58e-05	0.000118409	2.65085
	GJA1	-1.10864	8.45193	-6.61445	3.26e-09	1.2e-07	10.8055
	C1orf21	-1.10619	5.17056	-7.28399	1.6e-10	1.23e-08	13.7211
	CALB1	-1.09404	5.20857	-3.88408	0.000203913	0.000993698	0.231716
	XPNPEP2	-1.09144	6.42887	-3.46823	0.000828331	0.00318893	-1.07613
	SLC13A3	-1.08337	7.22923	-3.39627	0.00104509	0.00389336	-1.29138
	HIST1H1E	-1.08301	9.60293	-7.23492	2e-10	1.45e-08	13.5052
	SBSPON	-1.08146	9.21633	-5.7031	1.71e-07	2.96e-06	6.98447
	SLC7A9	-1.08107	5.54395	-3.82962	0.000246343	0.00116208	0.0544794
	SLC7A7	-1.07949	6.1799	-5.51146	3.82e-07	5.64e-06	6.21014
	SLC7A8	-1.07845	9.20681	-5.46619	4.61e-07	6.56e-06	6.02898
	WT1-AS	-1.07771	4.84435	-8.15106	3e-12	6.72e-10	17.5768
	ECHS1	-1.07183	7.66643	-5.98721	5.08e-08	1.07e-06	8.15287
	NFIL3	-1.06869	4.15751	-8.80366	1.46e-13	6.87e-11	20.5072
	PLTP	-1.06723	7.66446	-6.7321	1.93e-09	8.15e-08	11.3124
	PEPD	-1.06577	7.91336	-5.34664	7.56e-07	9.65e-06	5.55397
	VNN2	-1.06516	4.67965	-6.70451	2.18e-09	8.79e-08	11.1933
	RRAS	-1.05917	7.18843	-7.20448	2.3e-10	1.61e-08	13.3714
	AKR7A3	-1.05725	4.28883	-5.87409	8.25e-08	1.61e-06	7.68488
	EXPH5	-1.05495	8.29774	-4.57508	1.63e-05	0.000121291	2.62152
	FRY	-1.05249	8.7704	-5.41398	5.73e-07	7.7e-06	5.82092
	GIPC2	-1.045	5.95951	-4.4275	2.85e-05	0.000191609	2.09046
	NLK	-1.04279	9.79853	-6.51446	5.07e-09	1.71e-07	10.3768
	TYRO3	-1.04074	8.12817	-5.35886	7.19e-07	9.26e-06	5.6023
	GDF15	-1.03967	3.33357	-6.18017	2.2e-08	5.6e-07	8.95902
	ABAT	-1.03369	5.32308	-5.63586	2.27e-07	3.66e-06	6.71146
	DEFB1	-1.03358	12.0095	-3.61246	0.000515077	0.00214302	-0.634625
	USP46	-1.03191	6.55295	-7.5439	4.89e-11	5.24e-09	14.8697
	ASPA	-1.03075	5.82086	-5.38213	6.53e-07	8.56e-06	5.69447
	ZDHHC6	-1.03065	11.0111	-4.8905	4.77e-06	4.39e-05	3.79038
	APOD	-1.02823	11.7835	-5.31301	8.69e-07	1.08e-05	5.42122
	MT1H	-1.02807	12.3328	-3.72837	0.000348595	0.00154846	-0.270398
	TSPYL5	-1.02406	7.16359	-7.79508	1.55e-11	2.34e-09	15.9862
	PPBP	-1.02023	4.61204	-4.4337	2.78e-05	0.000188459	2.11254
	KLK6	-1.01541	9.64023	-5.41514	5.7e-07	7.68e-06	5.82555
	MCM6	-1.0142	6.99632	-6.66761	2.57e-09	9.93e-08	11.0343
	CETP	-1.01348	5.15279	-6.50879	5.2e-09	1.75e-07	10.3525
	ECH1	-1.01312	8.01622	-7.16717	2.72e-10	1.82e-08	13.2076
	NAP1L2	-1.01061	4.69843	-9.17918	2.56e-14	2.21e-11	22.1958
	USP2	-1.00996	4.9816	-5.5165	3.74e-07	5.57e-06	6.23036
	SEMA3G	-1.00481	5.86745	-4.90437	4.52e-06	4.18e-05	3.84279
	GADD45B	-1.00475	5.73002	-7.10536	3.6e-10	2.26e-08	12.9366
	F3	-1.00364	7.64984	-4.9421	3.89e-06	3.69e-05	3.98574
	GBA3	-1.00058	5.22468	-3.6521	0.000451089	0.00191732	-0.511005
	ALDH4A1	-1.00035	5.44565	-5.10469	2.03e-06	2.16e-05	4.60838
	TM4SF5	-0.997317	6.08905	-4.43934	2.72e-05	0.000185336	2.13266
	ZNF804A	-0.99681	5.05856	-4.54489	1.83e-05	0.000133139	2.51204
	DDC	-0.996571	5.78979	-4.57802	1.61e-05	0.00012038	2.6322
	FXYD1	-0.995085	5.40953	-8.4551	7.35e-13	2.34e-10	18.9405
	CUBN	-0.99363	8.50956	-2.66282	0.00928366	0.0242409	-3.28054
	WT1	-0.992068	9.55487	-6.40263	8.31e-09	2.53e-07	9.89973
	JUN	-0.990665	4.59365	-8.52676	5.27e-13	1.93e-10	19.2624
	BHMT2	-0.990247	8.2768	-3.66539	0.000431374	0.00184317	-0.469326
	MAFB	-0.987774	6.44978	-6.81033	1.36e-09	6.32e-08	11.6509
	TNNC1	-0.98391	6.99026	-3.78261	0.000289638	0.00132952	-0.0971318
	PLG	-0.983341	5.16411	-3.66078	0.00043811	0.00186725	-0.483778
	NFASC	-0.976022	7.90831	-5.28197	9.87e-07	1.2e-05	5.29908
	BST1	-0.975079	6.41534	-6.17446	2.26e-08	5.69e-07	8.93504
	FAM134B	-0.97057	7.39816	-8.35169	1.19e-12	3.38e-10	18.4763
	PBLD	-0.969345	6.12439	-5.0163	2.89e-06	2.9e-05	4.26855
	DAO	-0.963906	5.21391	-3.94672	0.000163748	0.000825218	0.437695
	FAM65A	-0.959321	8.08864	-6.12505	2.8e-08	6.77e-07	8.72777
	AIF1	-0.95923	9.34875	-6.44234	6.98e-09	2.22e-07	10.0688
	EPB41L5	-0.958243	8.98602	-6.15062	2.5e-08	6.18e-07	8.83494
	ENPEP	-0.952989	10.484	-5.87783	8.12e-08	1.59e-06	7.70033
	SORD	-0.952844	5.04653	-5.24203	1.16e-06	1.37e-05	5.14245
	PTPRO	-0.952341	10.5793	-4.84475	5.72e-06	5.09e-05	3.61812
	H2AFJ	-0.948499	6.09139	-7.01473	5.42e-10	3.09e-08	12.5402
	FOLH1B	-0.942779	4.43361	-4.59021	1.54e-05	0.000115898	2.67655
	ZNF124	-0.942147	5.82706	-7.26126	1.78e-10	1.33e-08	13.6211
	CKB	-0.940948	4.73047	-8.4876	6.32e-13	2.13e-10	19.0865
	PIPOX	-0.937009	5.21557	-4.59242	1.52e-05	0.000115137	2.68461
	NAT8B	-0.936603	8.2684	-3.20291	0.0019218	0.00647197	-1.85276
	CYP27B1	-0.936415	3.28996	-5.11803	1.92e-06	2.08e-05	4.65995
	FMO1	-0.934215	6.74748	-3.16317	0.00217188	0.00719007	-1.96497
	ATF3	-0.933118	3.98424	-4.51835	2.02e-05	0.000145697	2.41614
	FGF1	-0.931115	10.039	-5.14607	1.72e-06	1.87e-05	4.76855
	PTH1R	-0.929628	8.73219	-4.8354	5.93e-06	5.23e-05	3.58302
	FOXC1	-0.925237	5.35618	-7.31094	1.42e-10	1.16e-08	13.8399
	HIST2H2BE	-0.92326	6.36493	-6.5289	4.76e-09	1.63e-07	10.4386
	MYLIP	-0.920656	8.52391	-6.0833	3.35e-08	7.83e-07	8.55314
	HGD	-0.920445	5.94984	-3.76898	0.000303481	0.00137971	-0.140815
	TENC1	-0.917931	7.64219	-7.77605	1.69e-11	2.49e-09	15.9014
	GSTA3	-0.912398	3.62088	-7.95282	7.49e-12	1.37e-09	16.69
	MAOA	-0.91096	5.69877	-6.80724	1.38e-09	6.34e-08	11.6375
	CX3CL1	-0.910399	8.91844	-6.49136	5.62e-09	1.85e-07	10.278
	PI3	-0.910275	3.11349	-4.65279	1.21e-05	9.47e-05	2.90532
	CDKN1B	-0.908562	7.43239	-9.07886	4.08e-14	2.9e-11	21.7448
	EGOT	-0.900762	4.45097	-5.66241	2.03e-07	3.35e-06	6.81908
	PCBD1	-0.891936	7.42234	-6.89086	9.47e-10	4.72e-08	12.0004
	BLVRB	-0.884857	5.76816	-7.02458	5.19e-10	3e-08	12.5832
	SPOCK2	-0.884203	8.36304	-5.57507	2.93e-07	4.56e-06	6.46585
	FBXO21	-0.883408	7.42507	-7.70178	2.37e-11	3.16e-09	15.5708
	CYB5A	-0.880422	10.1877	-6.79545	1.45e-09	6.57e-08	11.5865
	ETFB	-0.879641	6.97442	-6.7266	1.98e-09	8.24e-08	11.2887
	SLC22A8	-0.87694	6.98513	-2.55076	0.01256	0.031303	-3.54935
	MYOZ1	-0.874472	4.02762	-6.85559	1.11e-09	5.33e-08	11.8472
	PSAT1	-0.87154	6.54452	-3.01275	0.0034197	0.0105262	-2.37967
	TSPAN2	-0.86861	9.59787	-4.38345	3.36e-05	0.000218797	1.934
	SOWAHC	-0.868569	4.89882	-6.90129	9.03e-10	4.61e-08	12.0458
	SLC27A2	-0.865422	5.93372	-2.98142	0.00375189	0.0113722	-2.464
	PVALB	-0.865058	4.64476	-4.10436	9.34e-05	0.000519985	0.965939
	IL1RL1	-0.859261	7.72788	-3.48636	0.000780836	0.00304287	-1.02137
	ERVMER34-1	-0.85896	3.90509	-9.19597	2.37e-14	2.2e-11	22.2713
	AQP9	-0.857805	3.66515	-6.32343	1.18e-08	3.35e-07	9.56349
	MME	-0.854219	12.0953	-5.55462	3.19e-07	4.89e-06	6.38349
	EPHX2	-0.853088	5.42032	-4.44217	2.69e-05	0.000183679	2.14279
	DIO1	-0.851779	4.94769	-3.15965	0.00219543	0.00725218	-1.97486
	CLEC4E	-0.84794	3.22563	-4.70098	1e-05	8.09e-05	3.08273
	ITGA8	-0.845796	7.90813	-4.12687	8.61e-05	0.000485723	1.04249
	ASS1	-0.843264	9.31188	-4.39662	3.19e-05	0.000210211	1.98067
	CRYL1	-0.842121	5.64239	-4.68522	1.07e-05	8.52e-05	3.02459
	FABP3	-0.83899	6.75325	-3.91042	0.000185994	0.000920083	0.318047
	MYL9	-0.836349	12.3393	-5.7679	1.3e-07	2.34e-06	7.2489
	ACADSB	-0.832651	7.57301	-4.12175	8.77e-05	0.000492922	1.02506
	DPEP1	-0.831225	4.82669	-3.80302	0.000270016	0.00125709	-0.0314639
	PPAP2B	-0.82119	9.34878	-4.91262	4.37e-06	4.06e-05	3.87398
	ALDH2	-0.820041	6.86662	-5.33628	7.89e-07	1e-05	5.51301
	CRYAA	-0.816276	5.47835	-3.88326	0.000204497	0.000996139	0.229036
	TREM1	-0.81306	3.11712	-6.30783	1.26e-08	3.54e-07	9.49746
	FMO4	-0.813011	6.0299	-3.52446	0.000689269	0.00273897	-0.905584
	SLC2A2	-0.812095	4.8748	-3.65141	0.000452134	0.00192026	-0.513162
	CITED2	-0.811623	8.01832	-7.1094	3.53e-10	2.26e-08	12.9542
	FLRT3	-0.807083	8.64747	-5.84207	9.46e-08	1.83e-06	7.55308
	ADI1	-0.806927	6.21135	-5.65819	2.06e-07	3.39e-06	6.80197
	PDZK1IP1	-0.798501	8.3192	-4.44726	2.64e-05	0.00018062	2.16096
	HIST1H1C	-0.794333	8.00388	-5.82053	1.04e-07	1.95e-06	7.46458
	KIRREL	-0.793682	8.78536	-4.86244	5.33e-06	4.82e-05	3.68463
	CORO2B	-0.791292	6.59686	-5.34508	7.61e-07	9.7e-06	5.54778
	RGN	-0.789333	4.25257	-5.52571	3.6e-07	5.38e-06	6.2673
	KLK1	-0.788548	4.04089	-3.1503	0.00225915	0.00742012	-2.00107
	MRPL16	-0.788139	6.00908	-8.31693	1.39e-12	3.75e-10	18.3203
	CTH	-0.788106	3.72024	-5.32376	8.31e-07	1.04e-05	5.46363
	ITIH5	-0.787609	7.35753	-3.48035	0.000796276	0.00308911	-1.03953
	PLA2R1	-0.786881	11.7588	-3.54623	0.000641615	0.00258785	-0.839016
	KLF9	-0.786677	7.87904	-6.12341	2.82e-08	6.8e-07	8.72092
	NRIP2	-0.784311	7.33858	-5.32072	8.42e-07	1.05e-05	5.45163
	PCMTD2	-0.7831	8.40531	-6.29293	1.35e-08	3.73e-07	9.43442
	RAMP3	-0.781941	7.10455	-4.69731	1.02e-05	8.2e-05	3.06919
	ALPL	-0.780988	4.35663	-4.78319	7.28e-06	6.19e-05	3.38775
	TGFBR2	-0.780264	10.742	-5.18613	1.46e-06	1.65e-05	4.92421
	MXRA8	-0.779814	7.12576	-7.27628	1.66e-10	1.27e-08	13.6872
	NDNF	-0.77869	11.4403	-3.61024	0.000518916	0.00215636	-0.64154
	DPYS	-0.777396	4.66167	-3.55058	0.000632473	0.00255353	-0.825676
	ANXA9	-0.776307	4.70511	-6.52568	4.83e-09	1.65e-07	10.4248
	CLIC5	-0.775692	9.21733	-4.31129	4.39e-05	0.000275488	1.67983
	F5	-0.774773	6.78874	-4.07207	0.000104913	0.00057131	0.856622
	NQO1	-0.774594	8.15271	-4.83101	6.03e-06	5.3e-05	3.56657
	BCAM	-0.774206	8.30434	-5.3472	7.55e-07	9.64e-06	5.55619
	TCEAL2	-0.771301	6.82956	-4.96187	3.6e-06	3.45e-05	4.06087
	HSD17B2	-0.770628	3.19629	-4.53984	1.86e-05	0.000135316	2.49377
	EHHADH	-0.769535	5.28182	-4.22936	5.93e-05	0.00035493	1.39446
	PAK1	-0.767967	8.33699	-5.35728	7.24e-07	9.31e-06	5.59605
	PDZK1	-0.767764	9.0758	-3.49459	0.000760127	0.00297655	-0.996432
	MT1F	-0.766665	12.4621	-4.56359	1.7e-05	0.000125723	2.5798
	SALL1	-0.766489	6.19965	-7.26294	1.76e-10	1.32e-08	13.6285
	RARRES2	-0.765985	8.76228	-5.58595	2.8e-07	4.39e-06	6.50974
	TST	-0.765274	5.99831	-6.67573	2.48e-09	9.67e-08	11.0692
	KLF7	-0.76469	7.32512	-5.61675	2.46e-07	3.94e-06	6.63414
	NR4A1	-0.763647	3.89729	-6.0397	4.05e-08	9.05e-07	8.3712
	MT1G	-0.76255	12.9621	-3.70559	0.000376611	0.00164631	-0.342612
	IQGAP2	-0.761464	9.35831	-4.78325	7.28e-06	6.19e-05	3.38797
	MGAT5	-0.757076	9.02732	-4.40522	3.09e-05	0.000204661	2.01122
	SPTB	-0.756183	4.76242	-6.00794	4.64e-08	1e-06	8.23901
	FAM20B	-0.755165	7.60016	-5.8105	1.08e-07	2.01e-06	7.4234
	KCNJ15	-0.753888	6.55171	-3.16155	0.0021827	0.00722019	-1.96952
	ARG2	-0.751982	5.4937	-5.2369	1.19e-06	1.39e-05	5.12236
	PVRL2	-0.749725	7.09283	-6.86851	1.05e-09	5.09e-08	11.9034
	MACROD1	-0.748457	3.62857	-6.23591	1.73e-08	4.59e-07	9.19363
	FBXO17	-0.747207	5.93803	-6.60238	3.43e-09	1.26e-07	10.7536
	MNDA	-0.747112	5.5888	-3.30198	0.00141061	0.00499951	-1.56829
	SLC4A4	-0.746987	7.1064	-2.50074	0.0143336	0.0349038	-3.66615
	SIK1	-0.745596	4.25033	-4.48235	2.31e-05	0.000162338	2.28661
	BMP7	-0.744107	4.66756	-7.2839	1.6e-10	1.23e-08	13.7207
	AKR7A2	-0.741039	5.3559	-5.59114	2.74e-07	4.31e-06	6.53067
	TRAM2	-0.73807	9.06901	-4.84273	5.76e-06	5.11e-05	3.61054
	ELOVL4	-0.73731	5.49857	-4.81631	6.39e-06	5.56e-05	3.5115
	HRG	-0.737237	4.14643	-6.41264	7.95e-09	2.46e-07	9.9423
	SLC9A3R1	-0.737119	5.9064	-6.39294	8.67e-09	2.6e-07	9.85851
	CYP4F3	-0.735917	4.43767	-4.01202	0.000129986	0.000680337	0.654828
	NTNG1	-0.729534	6.99284	-4.18406	7e-05	0.000407672	1.2382
	ZNF185	-0.727504	4.67578	-5.0182	2.87e-06	2.88e-05	4.27582
	NPL	-0.726687	5.26168	-4.1319	8.46e-05	0.000479186	1.05964
	NAMPT	-0.726262	4.46419	-6.04665	3.93e-08	8.84e-07	8.40016
	VEGFA	-0.724809	7.32414	-4.75983	7.97e-06	6.65e-05	3.30078
	KHK	-0.724112	4.2949	-4.03703	0.000118915	0.000631636	0.738624
	CLIP3	-0.72404	5.42053	-6.9782	6.39e-10	3.53e-08	12.3808
	ACSM5	-0.723988	4.01935	-6.00289	4.74e-08	1.02e-06	8.21802
	PLAT	-0.723734	7.93996	-3.39103	0.00106282	0.00394725	-1.30694
	MGAM	-0.721759	4.47986	-3.08134	0.00278525	0.00882931	-2.19255
	PAMR1	-0.721222	3.96527	-4.3989	3.17e-05	0.000208993	1.98876
	ACE2	-0.720076	5.68892	-2.48065	0.0151074	0.0364141	-3.71251
	EMCN	-0.715382	10.8476	-4.09725	9.58e-05	0.000531013	0.941826
	AZGP1	-0.714697	4.61258	-3.21983	0.00182371	0.00620206	-1.80464
	B3GNT1	-0.714465	5.40118	-7.99395	6.19e-12	1.18e-09	16.8738
	SERINC5	-0.71179	6.39117	-5.14409	1.73e-06	1.89e-05	4.76086
	UQCR10	-0.708931	8.20548	-6.76094	1.69e-09	7.35e-08	11.4371
	OLFML2A	-0.708751	6.08982	-5.49598	4.07e-07	5.96e-06	6.14814
	CNTN1	-0.708733	6.22087	-5.17999	1.5e-06	1.68e-05	4.90032
	ACOX2	-0.704649	4.80069	-5.0436	2.59e-06	2.65e-05	4.37318
	ID1	-0.704299	8.25384	-3.62389	0.00049579	0.0020758	-0.599074
	PLBD1	-0.702521	7.49955	-5.67434	1.93e-07	3.23e-06	6.86751
	XYLT1	-0.702429	4.35608	-5.77539	1.26e-07	2.29e-06	7.27953
	KL	-0.700838	7.86458	-3.73864	0.000336612	0.00150462	-0.237705
	TJP1	-0.699011	10.7229	-5.64289	2.2e-07	3.57e-06	6.73993
	NES	-0.695908	10.1283	-3.70427	0.000378303	0.0016502	-0.346797
	SPOCK1	-0.695647	9.42704	-3.57496	0.000583469	0.00238191	-0.750678
	GTF2A2	-0.695315	6.33532	-6.72762	1.97e-09	8.23e-08	11.2931
	GK	-0.694681	6.12019	-3.48885	0.0007745	0.00302207	-1.01381
	SUCLG1	-0.694084	6.93509	-5.20958	1.33e-06	1.52e-05	5.01564
	SLC47A1	-0.693801	6.0181	-2.92681	0.00440334	0.0129984	-2.60933
	ATP5D	-0.692987	8.38454	-5.43303	5.29e-07	7.29e-06	5.89674
	MXD1	-0.692376	5.33346	-7.15689	2.85e-10	1.89e-08	13.1624
	HSD11B2	-0.686479	4.13799	-2.78793	0.00655742	0.0182067	-2.96897
	DHRS3	-0.685341	7.55405	-5.53804	3.42e-07	5.19e-06	6.31685
	HPS5	-0.684832	6.33725	-3.68675	0.000401402	0.00173898	-0.40213
	SIRPA	-0.684503	7.6107	-5.81057	1.08e-07	2.01e-06	7.42368
	MYCT1	-0.682925	8.04708	-4.32123	4.23e-05	0.000266734	1.71467
	GOLIM4	-0.682868	10.5842	-5.15331	1.67e-06	1.84e-05	4.79665
	ECM2	-0.678049	5.44242	-6.27475	1.46e-08	3.99e-07	9.35755
	C11orf63	-0.677404	5.2572	-6.56832	4e-09	1.41e-07	10.6074
	AHCY	-0.675311	4.26111	-5.16447	1.59e-06	1.77e-05	4.83999
	FAM98A	-0.673127	6.15641	-6.4704	6.16e-09	1.98e-07	10.1885
	CLDN8	-0.67276	4.1041	-2.83547	0.00573	0.0162907	-2.84747
	C11orf71	-0.671458	5.32825	-8.80134	1.48e-13	6.87e-11	20.4967
	ARHGAP28	-0.670438	8.96874	-3.53303	0.000670125	0.00267873	-0.879418
	ID4	-0.668299	6.44743	-6.52336	4.88e-09	1.65e-07	10.4148
	BST2	-0.667794	9.73815	-4.46821	2.44e-05	0.000169479	2.23588
	HEBP1	-0.66729	6.29515	-7.24146	1.94e-10	1.42e-08	13.5339
	APOO	-0.667022	7.14863	-6.99316	5.97e-10	3.35e-08	12.446
	HSPA1L	-0.666433	3.59938	-9.12711	3.26e-14	2.63e-11	21.9617
	RHCG	-0.666082	3.60151	-3.08435	0.00276005	0.00877704	-2.18425
	BPHL	-0.664172	5.78402	-4.35462	3.74e-05	0.00023937	1.83212
	TACC2	-0.663677	5.74043	-6.5234	4.88e-09	1.65e-07	10.415
	PRDX6	-0.660805	8.58746	-8.6155	3.5e-13	1.46e-10	19.6612
	NDUFA7	-0.660224	9.44402	-8.19727	2.42e-12	5.86e-10	17.7838
	ACO2	-0.659026	6.27233	-5.3912	6.29e-07	8.29e-06	5.73043
	VPS28	-0.657444	7.49163	-6.39139	8.73e-09	2.62e-07	9.85193
	GMDS	-0.652653	5.5604	-5.83884	9.59e-08	1.85e-06	7.5398
	GPX3	-0.652205	7.26806	-3.9652	0.000153425	0.000785961	0.498895
	ITGB5	-0.65082	6.91976	-6.12966	2.74e-08	6.65e-07	8.74707
	FOSB	-0.650536	2.84471	-3.35273	0.00120115	0.0043698	-1.42
	RRAGD	-0.648867	5.52844	-5.51498	3.76e-07	5.59e-06	6.22425
	GALC	-0.647028	6.91114	-6.07773	3.43e-08	7.96e-07	8.52988
	ACAA2	-0.646702	8.41239	-3.71487	0.000364951	0.00160579	-0.313238
	PNMA1	-0.646153	5.93246	-7.7501	1.9e-11	2.71e-09	15.7858
	APOLD1	-0.645929	3.4585	-3.50973	0.000723384	0.00285298	-0.950445
	CLPP	-0.644481	6.96704	-6.62202	3.15e-09	1.17e-07	10.8381
	RABAC1	-0.644259	10.4391	-6.2528	1.6e-08	4.31e-07	9.26488
	QDPR	-0.644252	5.27812	-5.93039	6.48e-08	1.32e-06	7.91735
	WDR83OS	-0.642846	8.47754	-7.73842	2.01e-11	2.82e-09	15.7338
	GHITM	-0.64182	8.55339	-6.08586	3.32e-08	7.77e-07	8.56382
	GAS1	-0.640909	5.55949	-7.3706	1.08e-10	9.61e-09	14.103
	FZD2	-0.640166	5.72526	-4.92222	4.21e-06	3.94e-05	3.91035
	NDUFAB1	-0.639564	10.1476	-7.26614	1.74e-10	1.31e-08	13.6426
	FAH	-0.637739	5.05549	-4.62003	1.37e-05	0.000105078	2.78535
	APOE	-0.634943	4.21599	-3.86443	0.000218349	0.00104967	0.167558
	ABCC2	-0.633398	4.17235	-3.45637	0.000860851	0.00329421	-1.11183
	FPR2	-0.633249	2.94849	-5.10795	2e-06	2.14e-05	4.62098
	ADH6	-0.632654	4.32306	-3.49165	0.000767466	0.00299946	-1.00535
	SELL	-0.632439	3.87819	-3.08347	0.00276745	0.00879131	-2.1867
	PHACTR4	-0.632173	9.30279	-4.64705	1.23e-05	9.65e-05	2.88429
	KBTBD11	-0.632067	3.08441	-6.59283	3.58e-09	1.31e-07	10.7126
	USH1C	-0.631521	4.32545	-4.66982	1.13e-05	8.91e-05	2.9679
	CTDSPL	-0.631455	8.05227	-5.78028	1.23e-07	2.25e-06	7.29957
	NFKBIA	-0.630311	9.45471	-5.65898	2.06e-07	3.39e-06	6.80516
	CRYAB	-0.62975	6.53222	-5.69274	1.78e-07	3.05e-06	6.94229
	CDC42EP3	-0.629521	6.20169	-5.25146	1.12e-06	1.32e-05	5.1794
	SPRY4	-0.628195	5.54606	-5.2891	9.58e-07	1.17e-05	5.32711
	BTBD3	-0.627401	5.70279	-4.84349	5.74e-06	5.11e-05	3.61338
	WASL	-0.62711	9.53913	-6.09145	3.24e-08	7.65e-07	8.58718
	SUCO	-0.625572	7.22903	-6.67787	2.46e-09	9.66e-08	11.0784
	RBP4	-0.624044	3.89386	-3.73844	0.000336842	0.00150509	-0.238344
	CHPT1	-0.623351	5.87274	-5.59549	2.69e-07	4.24e-06	6.54823
	AOX1	-0.621774	6.00571	-2.70956	0.00816316	0.0218286	-3.16555
	ACAT1	-0.620834	6.57015	-3.81394	0.000260045	0.00121582	0.00377123
	FUT6	-0.618307	4.72018	-3.75697	0.000316214	0.00142768	-0.179259
	NQO2	-0.618132	4.63434	-3.7412	0.000333689	0.00149266	-0.229553
	SLC6A13	-0.618111	5.02549	-3.40608	0.00101268	0.00378896	-1.26224
	ZNF204P	-0.617269	4.63865	-6.24684	1.65e-08	4.41e-07	9.23974
	CTGF	-0.616288	11.2891	-3.6249	0.000494123	0.00207097	-0.595936
	ANK2	-0.616121	5.2896	-4.20562	6.47e-05	0.000379054	1.31243
	SLC26A4	-0.615911	3.58887	-4.06757	0.000106621	0.00057723	0.841413
	MUT	-0.613803	6.56699	-7.47843	6.6e-11	6.44e-09	14.5797
	C11orf1	-0.613401	5.02087	-8.34374	1.23e-12	3.38e-10	18.4406
	HRASLS2	-0.613051	3.18337	-3.35101	0.00120775	0.00438719	-1.42505
	CTNNBIP1	-0.61209	4.68985	-5.56572	3.04e-07	4.7e-06	6.42818
	NME3	-0.610261	4.69134	-5.9749	5.35e-08	1.12e-06	8.10178
	GPR27	-0.607858	4.90128	-4.38897	3.29e-05	0.00021546	1.95354
	FLT1	-0.605867	9.1623	-3.8867	0.000202062	0.000987059	0.240276
	FAM127B	-0.605021	7.53111	-8.92251	8.42e-14	4.43e-11	21.0417
	PTPRD	-0.604191	7.2637	-4.44761	2.64e-05	0.00018062	2.16219
	MAPT	-0.603059	4.35193	-6.53132	4.71e-09	1.63e-07	10.4489
	GATM	-0.6024	6.1348	-3.2352	0.0017387	0.00596323	-1.76077
	MTHFD2	-0.601001	5.35942	-4.87005	5.17e-06	4.71e-05	3.71327
	CDKN1C	-0.599927	4.99433	-4.85408	5.51e-06	4.94e-05	3.65319
	PCYOX1	-0.598513	9.34101	-3.50668	0.000730655	0.00287884	-0.95973
	ACOT13	-0.598044	5.85935	-5.33119	8.06e-07	1.02e-05	5.49293
	HIST1H2AC	-0.597838	7.17138	-6.72037	2.03e-09	8.45e-08	11.2618
	H1FX	-0.597299	5.42686	-4.99796	3.11e-06	3.09e-05	4.19846
	DHTKD1	-0.596691	5.37949	-4.39112	3.26e-05	0.000214111	1.96118
	LRRC19	-0.595844	5.98197	-2.33399	0.0219816	0.0495486	-4.04105
	ETNK2	-0.595468	4.08664	-4.23918	5.72e-05	0.000344252	1.42849
	LEPREL1	-0.5939	7.7745	-5.26923	1.04e-06	1.25e-05	5.24906
	EFEMP1	-0.592519	8.9661	-4.48007	2.33e-05	0.00016339	2.27842
	PAIP2B	-0.591757	5.12827	-3.78067	0.000291569	0.00133737	-0.10335
	ITGA3	-0.591075	9.24838	-5.41079	5.8e-07	7.77e-06	5.80824
	GAS6	-0.590714	5.06603	-5.98976	5.02e-08	1.07e-06	8.16348
	CDH13	-0.589948	6.25898	-3.47193	0.000818427	0.00315783	-1.06498
	NKG7	-0.589873	7.04793	-3.13222	0.00238733	0.00775815	-2.0516
	GTF2H5	-0.588289	6.49884	-6.57363	3.9e-09	1.41e-07	10.6302
	SLK	-0.585214	10.5458	-3.94038	0.000167436	0.000840772	0.416767
	FOXD1	-0.584547	3.62728	-6.40558	8.2e-09	2.51e-07	9.91227
	TULP4	-0.584404	6.94647	-6.22798	1.79e-08	4.72e-07	9.1602
	RASGRP3	-0.584049	6.65413	-3.88513	0.000203172	0.000991004	0.235133
	PPDPF	-0.583629	5.35529	-5.98252	5.18e-08	1.09e-06	8.13339
	GOT1	-0.583458	5.94178	-3.93588	0.000170108	0.000850723	0.40189
	FNBP1L	-0.582031	9.03291	-5.57537	2.92e-07	4.56e-06	6.46708
	MEGF9	-0.581998	6.6505	-5.69988	1.73e-07	2.98e-06	6.97134
	COX8A	-0.581913	12.5858	-5.83435	9.78e-08	1.87e-06	7.52136
	PRDM1	-0.580072	4.37088	-5.39747	6.13e-07	8.12e-06	5.75533
	TALDO1	-0.579886	8.58989	-7.61195	3.58e-11	4.17e-09	15.1716
	VTI1B	-0.578407	7.56713	-6.54857	4.36e-09	1.52e-07	10.5228
	ANG	-0.575604	5.4234	-7.78942	1.59e-11	2.37e-09	15.961
	SNTA1	-0.575569	4.35411	-6.75128	1.77e-09	7.62e-08	11.3953
	HSD17B8	-0.575201	5.51548	-5.21306	1.31e-06	1.5e-05	5.02921
	NPHS2	-0.574253	12.8041	-2.80775	0.00620003	0.0173889	-2.91853
	PHYH	-0.574128	5.79415	-4.87084	5.16e-06	4.7e-05	3.71626
	ACTN4	-0.573422	11.1344	-4.8047	6.69e-06	5.77e-05	3.46806
	PNMA2	-0.573194	5.76684	-7.29666	1.51e-10	1.21e-08	13.7769
	CDHR5	-0.572625	4.61872	-3.62225	0.000498518	0.00208362	-0.604187
	HIPK2	-0.572429	10.6961	-4.98252	3.31e-06	3.24e-05	4.13952
	PXMP2	-0.572048	5.9007	-4.04909	0.000113904	0.000608762	0.779164
	ALS2CL	-0.571723	5.84837	-3.66994	0.000424813	0.001825	-0.455028
	WWP1	-0.57167	7.54217	-5.32052	8.42e-07	1.05e-05	5.45085
	FRAT1	-0.571281	4.2726	-7.46107	7.15e-11	6.81e-09	14.5028
	MTTP	-0.570775	3.43506	-4.31338	4.36e-05	0.00027375	1.68713
	WISP3	-0.570181	4.22748	-3.6855	0.000403093	0.00174381	-0.406055
	LPPR1	-0.569938	4.80021	-3.04677	0.00308988	0.00965337	-2.28727
	MCUR1	-0.569915	7.82344	-6.80465	1.39e-09	6.36e-08	11.6263
	ODC1	-0.569905	9.82786	-5.13152	1.82e-06	1.98e-05	4.71217
	PC	-0.569733	4.14092	-5.15058	1.69e-06	1.85e-05	4.78602
	EMC6	-0.568825	4.61567	-7.20542	2.29e-10	1.61e-08	13.3755
	MYO1E	-0.568162	9.4876	-3.7262	0.000351171	0.0015559	-0.277278
	SDHB	-0.567986	5.58528	-6.46742	6.25e-09	2e-07	10.1758
	SUCLG2	-0.567032	8.09073	-4.94238	3.89e-06	3.68e-05	3.98679
	MAN2A2	-0.566972	5.22618	-7.6707	2.74e-11	3.52e-09	15.4326
	MYO5C	-0.563639	5.30524	-5.25198	1.12e-06	1.32e-05	5.18143
	ARNTL	-0.563032	3.93508	-7.85816	1.16e-11	1.89e-09	16.2674
	SLCO4C1	-0.562888	5.43985	-2.68224	0.00880205	0.0231885	-3.23296
	CRABP1	-0.5627	3.50947	-4.37221	3.5e-05	0.000226223	1.89422
	FCN3	-0.562211	5.21266	-2.33963	0.0216732	0.0489721	-4.02875
	NR4A3	-0.562181	3.07695	-3.93314	0.000171752	0.000857695	0.392859
	C5AR1	-0.561241	4.37897	-4.11644	8.94e-05	0.000501302	1.00698
	ARHGEF26	-0.557333	6.43816	-3.23797	0.00172378	0.00591876	-1.75285
	CRHBP	-0.556946	9.38457	-2.55979	0.0122618	0.0306672	-3.52806
	ALDH7A1	-0.556468	6.53168	-4.72816	9.02e-06	7.37e-05	3.18325
	ZBTB16	-0.555809	4.7655	-3.76721	0.000305332	0.00138631	-0.146504
	NFIC	-0.555472	7.41634	-8.55379	4.65e-13	1.78e-10	19.3839
	MBNL3	-0.555419	5.80644	-5.18135	1.49e-06	1.67e-05	4.90561
	METTL21B	-0.554354	4.15584	-5.82244	1.03e-07	1.94e-06	7.47242
	HIST1H2BK	-0.554065	9.03268	-3.48083	0.000795048	0.00308732	-1.0381
	HIST1H2AE	-0.553837	6.99524	-3.22966	0.0017689	0.00604224	-1.7766
	MRPS18A	-0.552392	8.39695	-5.53059	3.53e-07	5.31e-06	6.28691
	ETS2	-0.552341	9.45868	-4.12322	8.73e-05	0.000491235	1.03005
	TXN2	-0.55202	5.78761	-7.7595	1.82e-11	2.66e-09	15.8277
	PNPLA4	-0.551189	5.38138	-4.35231	3.77e-05	0.000240967	1.82398
	MMP28	-0.550749	4.08056	-7.45935	7.2e-11	6.81e-09	14.4953
	LRRC6	-0.54916	5.99928	-7.63287	3.26e-11	3.94e-09	15.2645
	ASMTL	-0.548158	4.04886	-7.17844	2.59e-10	1.76e-08	13.257
	CPPED1	-0.54782	5.12296	-6.5553	4.23e-09	1.48e-07	10.5516
	FN3K	-0.546508	4.04313	-5.61325	2.49e-07	3.99e-06	6.61996
	SCGB1D2	-0.546062	4.65876	-2.92267	0.00445678	0.0131369	-2.62026
	OCEL1	-0.545405	4.73792	-7.43858	7.92e-11	7.37e-09	14.4034
	NDN	-0.543756	3.06529	-6.42395	7.57e-09	2.36e-07	9.99046
	HS3ST3A1	-0.543399	4.58191	-3.86514	0.000217809	0.00104791	0.169879
	HIGD2A	-0.542802	8.89195	-6.47816	5.96e-09	1.93e-07	10.2216
	2024-09-11	-0.542563	9.36508	-5.48223	4.31e-07	6.21e-06	6.09309
	NOX4	-0.541533	6.24569	-3.12584	0.00243415	0.00788512	-2.06938
	SMPDL3A	-0.54149	5.32272	-3.92111	0.000179159	0.000889181	0.353201
	C1orf115	-0.541073	2.47966	-6.87287	1.03e-09	5.03e-08	11.9223
	TMEM160	-0.538508	6.24405	-5.74868	1.41e-07	2.51e-06	7.17034
	SERPINA6	-0.537526	4.50898	-3.33041	0.00128938	0.00463986	-1.48542
	NPR1	-0.537474	7.43475	-5.67707	1.91e-07	3.21e-06	6.87862
	KAT2B	-0.53711	7.16776	-5.68852	1.82e-07	3.09e-06	6.92517
	FAM174B	-0.536775	3.95618	-9.21613	2.16e-14	2.17e-11	22.3619
	ALDH3A2	-0.536435	6.22647	-4.49886	2.17e-05	0.00015466	2.34593
	MYL3	-0.53614	4.77894	-5.53277	3.49e-07	5.27e-06	6.29567
	SLC17A5	-0.535792	8.19382	-4.48745	2.27e-05	0.00015989	2.3049
	TCEB2	-0.534984	6.52226	-6.60438	3.4e-09	1.25e-07	10.7622
	PEBP1	-0.534855	11.1751	-5.10754	2.01e-06	2.14e-05	4.6194
	PTPN13	-0.534186	8.24334	-4.861	5.36e-06	4.84e-05	3.67922
	FAXDC2	-0.53344	5.46957	-7.10514	3.6e-10	2.26e-08	12.9356
	ARHGAP24	-0.5333	4.56432	-7.36361	1.11e-10	9.84e-09	14.0722
	ADRBK2	-0.532752	5.79786	-4.75941	7.98e-06	6.65e-05	3.2992
	BAIAP2	-0.531855	4.84944	-6.8694	1.04e-09	5.09e-08	11.9072
	BBS1	-0.531816	6.35304	-7.89559	9.74e-12	1.64e-09	16.4344
	MAN2B2	-0.531613	5.18159	-6.53246	4.68e-09	1.62e-07	10.4538
	PODXL	-0.531548	12.0797	-3.23406	0.00174489	0.00598108	-1.76404
	ARL2	-0.530019	8.02779	-5.83659	9.68e-08	1.86e-06	7.53054
	OAZ1	-0.529753	10.4188	-4.50805	2.1e-05	0.000150338	2.37901
	RAB11B	-0.529481	7.06919	-8.06339	4.5e-12	9.54e-10	17.1843
	CDC42EP2	-0.529367	5.33573	-5.49411	4.11e-07	5.99e-06	6.14066
	QPRT	-0.529267	5.41661	-4.16878	7.4e-05	0.000427869	1.18575
	AASS	-0.528799	6.14549	-5.3681	6.92e-07	8.98e-06	5.63886
	ARHGEF3	-0.528761	7.51687	-4.19395	6.75e-05	0.000394193	1.27224
	CYP39A1	-0.528716	3.46341	-5.04389	2.59e-06	2.65e-05	4.3743
	FAM168A	-0.527692	6.50562	-6.90218	9e-10	4.61e-08	12.0497
	LOC730101	-0.527446	4.41455	-3.97984	0.000145691	0.000751753	0.547526
	PAPSS1	-0.527421	6.14236	-6.74156	1.85e-09	7.87e-08	11.3533
	TMEM204	-0.527275	5.77264	-4.04047	0.000117464	0.000625853	0.750183
	SIK3	-0.527225	5.81718	-7.5247	5.34e-11	5.57e-09	14.7846
	GSTA4	-0.526403	6.23121	-6.02417	4.33e-08	9.43e-07	8.30654
	PRLR	-0.526069	4.39702	-4.64304	1.25e-05	9.76e-05	2.86958
	PIGK	-0.525859	8.46828	-5.57649	2.91e-07	4.54e-06	6.47156
	CEL	-0.525239	3.10213	-5.18123	1.49e-06	1.67e-05	4.90513
	ST3GAL6	-0.525237	5.05905	-4.12764	8.59e-05	0.000485255	1.04512
	RNF38	-0.525102	7.75479	-8.34453	1.23e-12	3.38e-10	18.4441
	RNF114	-0.525001	9.48024	-6.03468	4.14e-08	9.2e-07	8.35029
	NEBL	-0.524913	4.98669	-2.97711	0.00379988	0.0114812	-2.47555
	CDA	-0.524565	3.93415	-5.03423	2.69e-06	2.73e-05	4.33726
	TAF7	-0.520599	7.48524	-8.51567	5.55e-13	1.98e-10	19.2126
	PRDX2	-0.520008	5.9635	-6.40708	8.15e-09	2.5e-07	9.91864
	IMPA2	-0.519402	5.85141	-2.99567	0.00359726	0.0109805	-2.42573
	TSPAN7	-0.518866	8.1844	-3.25452	0.00163708	0.00566285	-1.70539
	CYFIP2	-0.518658	5.72096	-4.40631	3.08e-05	0.000204163	2.01508
	BNIP3	-0.518639	7.42458	-5.03606	2.67e-06	2.72e-05	4.34427
	SULT1A2	-0.518545	4.79728	-6.71508	2.08e-09	8.59e-08	11.2389
	C16orf80	-0.518402	6.34456	-7.32177	1.35e-10	1.13e-08	13.8876
	SORT1	-0.518386	9.04653	-4.61889	1.38e-05	0.000105474	2.78117
	SULT1A1	-0.517877	4.43208	-6.21302	1.91e-08	4.99e-07	9.09721
	STRA13	-0.517153	5.45551	-5.91673	6.87e-08	1.39e-06	7.86087
	GRHPR	-0.516485	5.73573	-5.86161	8.7e-08	1.69e-06	7.63347
	TSPYL4	-0.513679	4.10941	-6.5265	4.81e-09	1.64e-07	10.4283
	NDUFC1	-0.513111	5.312	-9.10446	3.62e-14	2.74e-11	21.8599
	ANKS1B	-0.510649	3.61599	-6.09692	3.16e-08	7.53e-07	8.61004
	ZBTB10	-0.510423	6.7034	-6.00747	4.65e-08	1e-06	8.23705
	RUSC2	-0.510187	5.39429	-5.81254	1.07e-07	2e-06	7.43177
	DLG2	-0.510065	4.88572	-4.62171	1.36e-05	0.00010447	2.79148
	DYNC1I1	-0.50997	4.02772	-2.74944	0.00730592	0.0199372	-3.06609
	UBAP2	-0.509663	6.93845	-5.90164	7.33e-08	1.46e-06	7.79854
	IVD	-0.509187	4.88197	-7.35724	1.15e-10	9.99e-09	14.044
	NGFRAP1	-0.508936	6.0745	-9.6307	3.16e-15	5.46e-12	24.223
	TMEM109	-0.508881	8.24314	-4.85686	5.45e-06	4.9e-05	3.66361
	GABARAPL1	-0.508105	4.13636	-6.80746	1.38e-09	6.34e-08	11.6385
	NECAP1	-0.50798	6.52134	-5.04862	2.54e-06	2.61e-05	4.39246
	BACE1	-0.507858	6.36095	-5.94218	6.16e-08	1.27e-06	7.96616
	SLCO2A1	-0.506418	10.752	-3.42502	0.00095278	0.00360045	-1.20581
	KLF2	-0.506346	6.47816	-3.20911	0.00188531	0.00636681	-1.83516
	PCK2	-0.505136	4.90781	-3.43114	0.000934115	0.00353876	-1.18749
	RGS10	-0.503914	6.91449	-5.68631	1.83e-07	3.11e-06	6.91618
	TM7SF2	-0.502679	4.84792	-4.98674	3.26e-06	3.2e-05	4.15562
	CPM	-0.502287	5.95312	-4.62399	1.35e-05	0.000103756	2.79982
	APOOL	-0.502227	6.96422	-7.32782	1.31e-10	1.12e-08	13.9143
	RABL3	-0.502201	6.52612	-6.10716	3.02e-08	7.24e-07	8.65287
	ETHE1	-0.501046	6.34059	-4.77418	7.54e-06	6.33e-05	3.35418
	EIF6	-0.500128	4.03249	-5.48476	4.27e-07	6.16e-06	6.10321
	CXADR	-0.500107	6.82994	-3.70864	0.000372744	0.00163295	-0.332972
	TCF4	0.500107	6.52731	4.46518	2.47e-05	0.000170838	2.22504
	AHR	0.50033	7.78177	4.84236	5.77e-06	5.12e-05	3.60915
	YWHAH	0.502096	4.57106	7.06961	4.23e-10	2.52e-08	12.78
	ITGA4	0.504792	3.73556	4.48877	2.26e-05	0.000159369	2.30966
	PID1	0.505268	3.44405	7.29274	1.54e-10	1.23e-08	13.7597
	NEFM	0.505386	3.2472	5.26993	1.04e-06	1.25e-05	5.25181
	TGFB3	0.506128	3.36977	5.2976	9.25e-07	1.14e-05	5.36057
	GBP2	0.506331	6.43651	3.70946	0.000371707	0.00162899	-0.33037
	MAK	0.506491	3.48596	6.41013	8.04e-09	2.48e-07	9.93163
	EPHB2	0.506763	3.49597	5.35487	7.31e-07	9.38e-06	5.58652
	CAPZA1	0.506988	7.43996	7.46519	7.01e-11	6.74e-09	14.5211
	MBNL1	0.507194	7.94537	7.31783	1.37e-10	1.13e-08	13.8702
	IFNAR2	0.509196	6.09412	6.47902	5.93e-09	1.93e-07	10.2253
	PRKX	0.509905	4.8642	7.65028	3.01e-11	3.83e-09	15.3418
	KRT7	0.510015	4.55846	4.08797	9.91e-05	0.000544043	0.910379
	GABRP	0.510897	2.99943	4.50655	2.11e-05	0.000150841	2.37362
	HLA-DMB	0.511012	4.89553	6.19745	2.04e-08	5.28e-07	9.03166
	PLEKHO2	0.511838	4.69482	6.64667	2.82e-09	1.07e-07	10.9441
	CCL8	0.512713	2.74465	4.75969	7.98e-06	6.65e-05	3.30025
	TPSB2	0.515553	3.07068	5.36525	7.01e-07	9.06e-06	5.62759
	EBLN2	0.51562	3.52177	6.47763	5.97e-09	1.93e-07	10.2194
	FRZB	0.515902	8.25856	3.31498	0.00135391	0.00482968	-1.53046
	LAMB1	0.516369	5.64694	3.30816	0.00138337	0.00491489	-1.55031
	ANTXR1	0.518514	5.70491	5.71362	1.63e-07	2.85e-06	7.02731
	CRLF3	0.518958	5.51844	5.44685	5e-07	7e-06	5.95181
	BIRC3	0.521029	5.08263	3.1745	0.00209765	0.0069681	-1.93309
	PDLIM1	0.521616	8.36974	4.96955	3.49e-06	3.36e-05	4.09009
	ABCC3	0.521741	3.96067	5.77329	1.27e-07	2.31e-06	7.27093
	XAF1	0.521865	5.12861	3.46132	0.000847142	0.003251	-1.09695
	SPATS2	0.524587	4.70098	6.43742	7.13e-09	2.25e-07	10.0478
	ENPP1	0.525139	5.08885	2.93669	0.00427824	0.012691	-2.5832
	CRISPLD2	0.525451	3.49094	3.50709	0.000729682	0.00287594	-0.958492
	PLA2G7	0.525598	3.08262	4.82572	6.16e-06	5.39e-05	3.54673
	TPSAB1	0.52582	3.14708	4.55231	1.77e-05	0.000130057	2.53891
	FLNB	0.526334	4.97793	6.71287	2.1e-09	8.61e-08	11.2294
	CH25H	0.528275	2.63754	5.38093	6.57e-07	8.58e-06	5.6897
	VASH1	0.528463	3.97351	6.7769	1.58e-09	7.03e-08	11.5062
	CLK1	0.529648	7.60177	3.77748	0.000294779	0.00134892	-0.113597
	DOCK2	0.529965	3.52214	4.03331	0.000120501	0.000639219	0.726149
	MAP3K1	0.531598	5.96359	6.08586	3.32e-08	7.77e-07	8.56384
	LAMC1	0.532501	6.43988	5.01943	2.86e-06	2.87e-05	4.28055
	RAB32	0.532824	5.37438	5.04932	2.53e-06	2.61e-05	4.39515
	DLEU2L	0.532876	3.40733	6.67088	2.53e-09	9.85e-08	11.0483
	REG1A	0.53389	3.24096	2.71415	0.00806004	0.0216053	-3.15416
	IGSF6	0.535683	4.99431	3.15602	0.00221997	0.00731925	-1.98504
	MPZL2	0.53592	4.87738	4.60549	1.45e-05	0.000110269	2.73226
	SRPX2	0.536534	3.29464	6.40221	8.33e-09	2.53e-07	9.89792
	PEAK1	0.536741	6.03052	7.81874	1.39e-11	2.16e-09	16.0916
	AHSA2	0.538114	5.72625	5.23451	1.2e-06	1.4e-05	5.11302
	LUC7L	0.538318	5.62605	7.42211	8.54e-11	7.83e-09	14.3305
	HOXA11	0.538521	3.93375	5.43275	5.3e-07	7.29e-06	5.89561
	CCR7	0.538874	2.8644	3.42115	0.000964732	0.00363384	-1.21735
	EXT1	0.540417	6.87483	6.17717	2.23e-08	5.63e-07	8.94642
	CTSG	0.540572	3.24188	3.71326	0.000366953	0.00161283	-0.318347
	ANO1	0.5407	3.8245	5.29987	9.17e-07	1.13e-05	5.3695
	CAV1	0.541742	4.46057	4.06842	0.000106295	0.000576789	0.844291
	COMP	0.542884	2.9353	5.44933	4.95e-07	6.95e-06	5.96171
	PTGES	0.546073	3.4401	8.25965	1.82e-12	4.78e-10	18.0634
	MYOF	0.547029	7.23661	3.71841	0.000360585	0.00159009	-0.301993
	CLEC7A	0.54755	4.02566	3.89485	0.000196395	0.000965381	0.266968
	BICC1	0.549978	7.41856	2.86422	0.00527735	0.0151605	-2.77318
	FCGR1B	0.55008	3.65426	3.36984	0.00113739	0.00417295	-1.36961
	ANXA3	0.552114	4.23662	4.06033	0.000109418	0.000589214	0.817008
	GALNT1	0.552567	6.22566	5.44684	5e-07	7e-06	5.95176
	TNXB	0.553993	3.44544	7.72141	2.17e-11	2.98e-09	15.6582
	ABCA6	0.554468	3.40986	4.22644	6e-05	0.000357677	1.38437
	EDNRA	0.556378	5.53184	3.61273	0.000514615	0.00214202	-0.63379
	SLC4A7	0.556592	3.70054	5.42876	5.39e-07	7.39e-06	5.87971
	PIEZO2	0.55661	5.05836	4.16653	7.46e-05	0.000430767	1.17802
	LEF1	0.556844	3.42906	5.76089	1.34e-07	2.41e-06	7.22023
	TNFRSF11B	0.55864	6.44632	3.86467	0.000218167	0.00104922	0.168336
	KCNJ8	0.559378	3.67366	6.07266	3.51e-08	8.09e-07	8.50869
	SKIL	0.559945	8.51314	7.81832	1.39e-11	2.16e-09	16.0897
	TUBB2B	0.56013	4.73542	4.14817	7.98e-05	0.000455001	1.11516
	MILR1	0.560619	3.58835	5.93149	6.45e-08	1.32e-06	7.92193
	SPP1	0.562002	11.3591	2.39023	0.0190717	0.0441829	-3.91713
	DDX17	0.563146	9.83918	5.82145	1.03e-07	1.94e-06	7.46834
	PNISR	0.564446	7.36138	6.16856	2.32e-08	5.79e-07	8.91025
	MAP4K4	0.565682	6.98848	5.60447	2.59e-07	4.13e-06	6.58449
	CDCP1	0.566144	3.46947	5.32821	8.16e-07	1.03e-05	5.48117
	SLC22A3	0.568424	3.53181	4.09473	9.67e-05	0.000534112	0.933277
	HSPG2	0.569908	4.76684	5.51364	3.78e-07	5.6e-06	6.2189
	ANKRD10	0.57018	6.30861	7.00689	5.62e-10	3.19e-08	12.5059
	FCGR2B	0.571314	3.21445	4.83083	6.04e-06	5.3e-05	3.56589
	TIA1	0.572081	6.3609	7.21205	2.22e-10	1.58e-08	13.4046
	SMC5	0.573641	6.74631	8.16849	2.77e-12	6.32e-10	17.6549
	OGT	0.573688	6.89485	6.92081	8.27e-10	4.37e-08	12.1307
	MYH10	0.574552	6.00732	4.97154	3.46e-06	3.35e-05	4.09769
	PAPPA2	0.574874	3.95888	3.40409	0.00101918	0.00380928	-1.26815
	LYPD1	0.574938	3.92874	5.82166	1.03e-07	1.94e-06	7.46923
	KPNA2	0.575613	7.04084	4.9265	4.14e-06	3.88e-05	3.92655
	CBFB	0.575716	6.42639	6.57024	3.96e-09	1.41e-07	10.6157
	PLA2G4A	0.576446	3.41678	5.93649	6.31e-08	1.29e-06	7.94262
	SETBP1	0.577991	4.47691	6.13761	2.65e-08	6.47e-07	8.78042
	LGALS9	0.578028	4.51369	5.37361	6.77e-07	8.81e-06	5.66069
	CCR2	0.579949	3.07971	4.47779	2.35e-05	0.000164591	2.27023
	CELF2	0.581511	4.08992	4.50099	2.16e-05	0.000153597	2.3536
	CDH2	0.581634	5.60237	4.13699	8.31e-05	0.000471566	1.07698
	FADS2	0.582247	4.35844	7.48654	6.36e-11	6.31e-09	14.6156
	AHNAK2	0.586081	2.91743	5.90727	7.16e-08	1.44e-06	7.82179
	LAMA2	0.58722	4.14411	4.78014	7.36e-06	6.24e-05	3.37638
	UCHL1	0.588181	7.60234	4.29099	4.73e-05	0.000293077	1.60878
	TRIM25	0.589176	6.59257	6.80622	1.38e-09	6.34e-08	11.6331
	MMP14	0.589807	5.54141	3.66538	0.000431394	0.00184317	-0.469368
	DSP	0.591257	5.51934	3.16119	0.00218506	0.0072258	-1.97051
	ADAM10	0.591836	7.50606	7.17596	2.61e-10	1.77e-08	13.2461
	DKK3	0.592314	5.04764	6.28394	1.4e-08	3.87e-07	9.39641
	KCTD12	0.592468	8.17015	4.81393	6.45e-06	5.6e-05	3.50258
	PIK3R3	0.593239	6.44063	5.4734	4.48e-07	6.41e-06	6.05779
	MN1	0.593496	4.25938	5.82605	1.01e-07	1.92e-06	7.48726
	ADAM12	0.593915	3.55638	4.77774	7.43e-06	6.27e-05	3.36744
	PDE5A	0.595653	4.29108	6.8847	9.73e-10	4.79e-08	11.9737
	SACS	0.595835	4.04587	4.41161	3.02e-05	0.000200922	2.0339
	DOCK10	0.596049	4.68823	4.75882	8e-06	6.66e-05	3.29704
	HIF1A	0.597157	8.15546	5.4455	5.03e-07	7.02e-06	5.94643
	CPA4	0.598083	2.91399	4.87819	5.01e-06	4.59e-05	3.74395
	MECOM	0.601138	5.52711	5.25607	1.1e-06	1.31e-05	5.19744
	VWF	0.601324	3.23077	6.10578	3.04e-08	7.26e-07	8.64709
	ADRA2A	0.601448	2.94417	5.41178	5.78e-07	7.75e-06	5.81219
	TNFRSF21	0.601495	6.87798	3.60452	0.000528895	0.00219076	-0.659279
	EDN1	0.604559	3.77382	6.77535	1.59e-09	7.04e-08	11.4994
	COL4A1	0.604595	5.83752	3.72645	0.000350872	0.00155514	-0.27648
	IFI44	0.604753	6.54502	3.85639	0.000224534	0.00107556	0.141362
	LAMC2	0.604885	3.3754	5.3624	7.09e-07	9.15e-06	5.61631
	MALL	0.604997	5.09636	4.84805	5.64e-06	5.03e-05	3.63051
	FCER1G	0.605639	7.35869	2.86379	0.00528389	0.0151757	-2.7743
	OSBPL3	0.60581	3.78668	7.19831	2.36e-10	1.64e-08	13.3443
	CLEC2D	0.607202	3.59178	6.62324	3.13e-09	1.17e-07	10.8433
	S100A2	0.609182	5.85178	2.74009	0.00749925	0.0203912	-3.08953
	HDAC9	0.611234	3.49325	7.63508	3.22e-11	3.94e-09	15.2743
	SPON1	0.61573	3.17897	5.44121	5.12e-07	7.09e-06	5.92933
	IL18	0.616646	4.85076	4.54036	1.86e-05	0.000135212	2.49564
	FABP5	0.616878	5.17534	3.28619	0.00148245	0.00521746	-1.61406
	CCL22	0.617476	2.70577	2.39347	0.0189153	0.0438962	-3.90992
	PXDN	0.618465	5.34138	4.4146	2.99e-05	0.00019901	2.04453
	OSMR	0.61875	6.06737	5.88833	7.76e-08	1.54e-06	7.74361
	DGKH	0.619744	4.46015	9.59091	3.8e-15	5.75e-12	24.0446
	S100A4	0.620653	5.21333	4.57039	1.66e-05	0.000122975	2.6045
	PDGFRA	0.623266	5.3255	4.22013	6.14e-05	0.000364114	1.36253
	LY96	0.623795	5.27341	3.04892	0.00307008	0.00959897	-2.28141
	RAB3B	0.625343	3.46689	3.77937	0.000292873	0.00134284	-0.107525
	BHLHE41	0.626628	5.00796	3.76893	0.000303537	0.00137971	-0.140988
	GGT5	0.627933	4.17552	7.37843	1.04e-10	9.48e-09	14.1376
	CD27	0.629747	3.64299	6.32932	1.15e-08	3.29e-07	9.58845
	GPR56	0.629758	7.22258	4.74879	8.32e-06	6.88e-05	3.25976
	LAPTM5	0.630105	8.73519	2.72627	0.0077933	0.0210526	-3.12401
	EPB41L2	0.630413	6.47995	7.49071	6.24e-11	6.24e-09	14.634
	CPVL	0.63274	4.95548	4.48334	2.31e-05	0.000161921	2.29016
	ABLIM1	0.634227	5.01614	4.72457	9.14e-06	7.44e-05	3.16994
	LTB	0.636042	4.02084	3.87811	0.000208202	0.00100994	0.212191
	SEL1L3	0.636636	3.75615	5.56393	3.07e-07	4.73e-06	6.42096
	SPARCL1	0.638209	5.72181	2.73367	0.00763446	0.020703	-3.10555
	CFB	0.640666	4.07977	5.049	2.54e-06	2.61e-05	4.39393
	RAPGEF5	0.641443	4.57907	5.79708	1.15e-07	2.11e-06	7.36837
	ADAM15	0.641561	5.16606	8.09525	3.88e-12	8.39e-10	17.3269
	BLNK	0.642065	4.4647	3.83169	0.000244589	0.00115471	0.061175
	EVI2A	0.646488	3.73939	3.89365	0.000197221	0.000968476	0.26303
	PMP22	0.646519	7.20972	3.79637	0.000276267	0.00128012	-0.0528926
	PPP1R3C	0.6471	7.76284	3.00842	0.00346392	0.0106451	-2.39137
	ISLR	0.64884	3.30266	7.85941	1.15e-11	1.89e-09	16.273
	MSR1	0.649123	3.59832	5.90553	7.21e-08	1.44e-06	7.81461
	NEFL	0.65131	4.07403	4.94274	3.88e-06	3.68e-05	3.98814
	MXRA5	0.653726	4.19783	3.75616	0.000317081	0.00143053	-0.181821
	WSB1	0.654809	8.88149	5.99601	4.89e-08	1.05e-06	8.18943
	PCDH17	0.655864	5.38302	3.4994	0.000748278	0.00293585	-0.981851
	LIMA1	0.661197	7.1908	8.98939	6.17e-14	3.86e-11	21.3425
	ARGLU1	0.666138	7.99912	6.34689	1.06e-08	3.1e-07	9.66295
	CSF1R	0.666727	4.35729	5.79295	1.17e-07	2.14e-06	7.35146
	GLIPR1	0.66692	5.29282	4.06126	0.000109054	0.000587777	0.820148
	CPE	0.669551	3.98938	6.26205	1.54e-08	4.15e-07	9.3039
	NCKAP1L	0.669559	4.81629	3.77267	0.000299677	0.00136576	-0.129015
	NKTR	0.670098	5.20289	6.96787	6.7e-10	3.67e-08	12.3357
	GPR52	0.670976	3.47232	6.40892	8.08e-09	2.48e-07	9.92648
	COL1A1	0.671265	3.4238	6.26264	1.54e-08	4.15e-07	9.30639
	NID2	0.672071	5.73452	3.65716	0.000443475	0.00188813	-0.49513
	CRIP1	0.67716	4.44735	4.85759	5.43e-06	4.89e-05	3.66638
	CASP3	0.67734	6.14053	8.37915	1.04e-12	3.08e-10	18.5995
	CCNA2	0.678996	3.38974	6.85423	1.12e-09	5.33e-08	11.8413
	ANXA1	0.679483	8.66234	4.42136	2.91e-05	0.000195316	2.0686
	MCAM	0.679891	4.54494	5.55451	3.19e-07	4.89e-06	6.38305
	TSHZ2	0.688862	4.82852	5.39684	6.15e-07	8.13e-06	5.75281
	TM6SF1	0.69269	4.29093	6.23323	1.75e-08	4.62e-07	9.18232
	JAG1	0.693253	5.19411	6.02484	4.32e-08	9.43e-07	8.30934
	IGFBP3	0.699815	4.69346	6.70742	2.15e-09	8.79e-08	11.2059
	CORO1C	0.700203	6.5541	7.99222	6.24e-12	1.18e-09	16.866
	LAMA4	0.702355	4.11874	6.20693	1.96e-08	5.09e-07	9.07156
	PRSS23	0.703223	5.09921	7.14189	3.05e-10	2.01e-08	13.0966
	CLEC10A	0.706258	3.25186	6.37834	9.25e-09	2.76e-07	9.79645
	BMP5	0.706786	3.36114	4.80305	6.73e-06	5.79e-05	3.46191
	LY86	0.708308	3.93946	4.51565	2.04e-05	0.000146849	2.40639
	DHCR24	0.708329	5.43118	6.01798	4.45e-08	9.64e-07	8.28076
	IL10RA	0.709727	4.75916	4.58529	1.56e-05	0.000117592	2.65867
	CYBB	0.712432	6.46643	2.93737	0.00426969	0.012675	-2.58138
	GPR65	0.714727	4.8858	4.39825	3.18e-05	0.000209388	1.98646
	RGS5	0.716013	4.0078	5.42539	5.46e-07	7.46e-06	5.86632
	FILIP1L	0.717756	3.61259	5.82828	1e-07	1.91e-06	7.4964
	MEST	0.718032	3.97875	5.06547	2.38e-06	2.47e-05	4.45721
	DOCK9	0.718325	6.05068	7.19434	2.41e-10	1.66e-08	13.3268
	COL10A1	0.719595	3.3963	6.50751	5.23e-09	1.75e-07	10.347
	CD44	0.721025	4.20352	5.19588	1.4e-06	1.59e-05	4.96221
	TOP2A	0.721362	3.31996	5.80025	1.13e-07	2.1e-06	7.38136
	NMU	0.722708	3.10438	4.68538	1.06e-05	8.52e-05	3.0252
	C3AR1	0.72322	3.68272	3.68307	0.000406421	0.00175569	-0.41373
	HAVCR1	0.723308	4.17772	3.04926	0.00306696	0.00959265	-2.28048
	CLDN1	0.724296	5.78717	3.03393	0.00321071	0.0099691	-2.32223
	CP	0.724642	3.29097	5.423	5.52e-07	7.51e-06	5.85679
	CD2	0.727818	3.74898	4.07237	0.000104802	0.000570962	0.857621
	HTR2B	0.727835	5.45208	3.71274	0.000367597	0.00161508	-0.319984
	LINC00597	0.728422	3.34256	5.90831	7.13e-08	1.43e-06	7.82608
	PLN	0.72945	6.16267	3.51542	0.000710037	0.00280858	-0.933153
	FGF7	0.730421	3.41935	4.22217	6.09e-05	0.000361886	1.36959
	ACTA2	0.73547	5.89269	4.9046	4.51e-06	4.18e-05	3.84365
	SERPINE2	0.735715	4.12643	5.3587	7.2e-07	9.26e-06	5.60166
	ADH1C	0.735938	4.24018	4.21341	6.29e-05	0.000371107	1.33934
	C1QA	0.739185	3.10019	6.22512	1.81e-08	4.77e-07	9.14815
	CFH	0.740072	8.49736	3.05694	0.00299718	0.00941483	-2.25949
	HGF	0.748531	3.33278	5.81003	1.08e-07	2.02e-06	7.42148
	CD48	0.754664	4.963	4.37471	3.47e-05	0.000224481	1.90307
	PRELP	0.755288	5.76303	4.5149	2.05e-05	0.000147003	2.4037
	HPGDS	0.757117	2.86977	6.21157	1.92e-08	5e-07	9.09111
	LPAR6	0.758946	4.77111	8.49775	6.03e-13	2.09e-10	19.1321
	LPAR1	0.761968	3.91942	6.90813	8.76e-10	4.51e-08	12.0756
	CD93	0.764123	5.664	4.47738	2.36e-05	0.000164749	2.26877
	FOLR2	0.767035	3.63378	5.18592	1.46e-06	1.65e-05	4.92339
	ADAMTSL3	0.770119	3.3056	5.94117	6.19e-08	1.27e-06	7.96197
	N4BP2L2-IT2	0.770376	4.24688	5.91177	7.02e-08	1.41e-06	7.84038
	RGS4	0.779854	3.42001	4.55141	1.78e-05	0.000130346	2.53564
	CD24	0.780982	7.80334	5.40258	6e-07	8.02e-06	5.77563
	SLC12A2	0.782319	5.49984	5.34793	7.52e-07	9.63e-06	5.55906
	IL33	0.783011	3.5704	7.13499	3.15e-10	2.06e-08	13.0664
	ANKRD10-IT1	0.783626	5.1452	4.43873	2.73e-05	0.000185658	2.13048
	ANKRD36B	0.78548	5.58179	5.93702	6.3e-08	1.29e-06	7.94482
	IRF8	0.78581	3.97365	5.20031	1.38e-06	1.57e-05	4.97945
	SFRP1	0.785851	5.65263	4.37679	3.44e-05	0.000223344	1.91042
	DACT1	0.786385	3.73754	6.88646	9.66e-10	4.77e-08	11.9813
	IL32	0.79052	5.72186	5.01283	2.93e-06	2.93e-05	4.25528
	IGLV6-57	0.796676	3.7767	3.14409	0.00230246	0.00753578	-2.01846
	TGFB2	0.801924	5.28477	5.23753	1.18e-06	1.38e-05	5.12484
	CD3D	0.80268	3.71575	3.56837	0.000596353	0.00243041	-0.770996
	ANGPT2	0.802839	4.20897	6.80911	1.37e-09	6.33e-08	11.6456
	TNFRSF12A	0.813762	7.07222	4.49854	2.18e-05	0.000154754	2.34479
	VCAM1	0.815084	8.99158	3.64846	0.000456636	0.00193666	-0.522399
	VEGFC	0.816177	5.47133	4.5168	2.03e-05	0.000146375	2.41057
	CCND2	0.816242	5.22374	6.02383	4.34e-08	9.43e-07	8.30514
	P2RY14	0.818416	3.24076	5.66338	2.02e-07	3.34e-06	6.823
	GFRA1	0.819574	4.11867	5.92755	6.56e-08	1.33e-06	7.9056
	F2RL2	0.822317	5.04035	4.96635	3.53e-06	3.4e-05	4.07793
	ADAMTS5	0.825735	5.71453	4.58169	1.59e-05	0.000118773	2.64557
	LRP2BP	0.827435	5.02915	5.51571	3.75e-07	5.58e-06	6.2272
	PDE1A	0.833584	4.85934	5.09151	2.14e-06	2.26e-05	4.55753
	CXCL6	0.834322	3.47822	3.93204	0.000172418	0.000860669	0.38922
	CD248	0.835246	8.71438	4.14074	8.19e-05	0.000466078	1.0898
	PER3	0.837211	5.58437	5.26451	1.06e-06	1.27e-05	5.23054
	CD52	0.837417	5.56995	3.78748	0.000284831	0.00131094	-0.0814699
	RASSF9	0.840442	3.9296	5.54651	3.3e-07	5.03e-06	6.35088
	SYTL2	0.841588	5.58042	4.62449	1.35e-05	0.000103688	2.80165
	TPM1	0.843781	7.93653	6.73409	1.91e-09	8.11e-08	11.321
	C1QB	0.843985	3.56967	4.9888	3.23e-06	3.19e-05	4.16347
	CTSC	0.846038	7.73478	4.12671	8.62e-05	0.000485757	1.04195
	TES	0.849318	5.38634	7.83597	1.28e-11	2.07e-09	16.1684
	SLC38A1	0.850723	5.21986	4.15384	7.81e-05	0.000447014	1.13455
	CTSK	0.853658	4.50853	6.76706	1.65e-09	7.28e-08	11.4635
	GOLGA8A	0.854093	6.75827	6.4943	5.55e-09	1.83e-07	10.2906
	WFDC2	0.857466	3.38673	4.55238	1.77e-05	0.000130057	2.53916
	GPR183	0.857612	4.45241	3.57159	0.000590037	0.0024071	-0.761092
	ACTN1	0.858593	5.06413	6.66454	2.61e-09	1e-07	11.021
	SYT11	0.859213	6.00382	5.60366	2.6e-07	4.13e-06	6.58121
	LOC100272216	0.863398	4.39121	6.651	2.77e-09	1.06e-07	10.9627
	PLVAP	0.86904	3.92399	4.33731	3.99e-05	0.000252739	1.77116
	SAMHD1	0.87043	6.83577	5.41717	5.65e-07	7.64e-06	5.83359
	SERPINA3	0.87164	2.82312	4.5825	1.58e-05	0.000118625	2.64852
	EDNRB	0.872821	6.14479	4.73154	8.9e-06	7.28e-05	3.19575
	FMOD	0.873087	4.25751	5.725	1.56e-07	2.74e-06	7.0737
	OLFML2B	0.876095	3.97655	4.68996	1.05e-05	8.41e-05	3.04205
	POSTN	0.879538	8.66293	3.879	0.000207554	0.00100753	0.215112
	ENAH	0.879604	5.6745	7.23427	2.01e-10	1.45e-08	13.5023
	TAGLN	0.890165	5.06521	4.63262	1.3e-05	0.00010101	2.83141
	IL7R	0.892387	3.50823	4.07104	0.000105301	0.000572904	0.85315
	NT5E	0.906913	6.74203	4.78062	7.35e-06	6.23e-05	3.37817
	ABCA8	0.913482	3.27583	4.97966	3.35e-06	3.28e-05	4.12861
	COL14A1	0.914255	4.18283	4.94738	3.81e-06	3.62e-05	4.00578
	PCDHGA10	0.918948	6.54604	7.62105	3.44e-11	4.04e-09	15.212
	SVEP1	0.919105	3.31893	5.25261	1.11e-06	1.32e-05	5.18387
	GZMK	0.920872	3.56011	4.29061	4.74e-05	0.000293212	1.60748
	CCL11	0.925008	3.99661	4.29168	4.72e-05	0.000292806	1.61121
	ADAMTS1	0.930552	6.44813	4.86876	5.2e-06	4.72e-05	3.70841
	SOX4	0.937328	5.60472	6.53367	4.66e-09	1.62e-07	10.459
	SMA4	0.937451	5.92082	6.67634	2.47e-09	9.67e-08	11.0718
	TLR7	0.937722	3.61977	4.73394	8.82e-06	7.24e-05	3.20466
	ABI3BP	0.943665	6.39639	4.16686	7.45e-05	0.000430454	1.17916
	CDH11	0.943962	5.12976	5.87687	8.15e-08	1.59e-06	7.69636
	CD53	0.944832	5.99696	4.09275	9.74e-05	0.00053698	0.926554
	NAIP	0.945242	4.99711	7.62122	3.44e-11	4.04e-09	15.2128
	RPL23AP32	0.948049	5.67551	6.34011	1.09e-08	3.17e-07	9.63419
	CLU	0.94933	5.65775	4.81967	6.31e-06	5.5e-05	3.52405
	SLC6A6	0.95002	6.60884	7.0195	5.31e-10	3.06e-08	12.561
	ABCC9	0.959918	3.71884	4.83376	5.97e-06	5.26e-05	3.57687
	LTF	0.969373	4.09762	3.52636	0.000684971	0.00272726	-0.899775
	ANKRD36	0.983121	5.92737	6.47741	5.98e-09	1.93e-07	10.2184
	LTBP1	0.98681	5.56528	7.37309	1.07e-10	9.57e-09	14.114
	CD163	0.988549	4.04606	4.59597	1.5e-05	0.000113794	2.69755
	GUCY1A3	0.99368	5.8903	8.01489	5.62e-12	1.12e-09	16.9674
	SFRP4	0.993994	3.49405	4.85967	5.39e-06	4.86e-05	3.67421
	SLIT3	0.996865	6.1063	6.91026	8.68e-10	4.49e-08	12.0848
	LINC00342	1.01278	5.80751	6.94955	7.27e-10	3.95e-08	12.2559
	COL3A1	1.01924	4.48375	4.71388	9.53e-06	7.74e-05	3.1304
	FBN1	1.02582	4.85703	6.82738	1.26e-09	5.9e-08	11.7248
	ATP13A3	1.02691	8.33551	7.10683	3.58e-10	2.26e-08	12.943
	FCER1A	1.03614	3.75813	4.80329	6.73e-06	5.79e-05	3.46278
	MIR3916	1.03682	5.54983	5.16756	1.57e-06	1.76e-05	4.85198
	LYVE1	1.04129	4.6956	3.93853	0.000168528	0.000844734	0.410659
	CD1C	1.04475	3.56338	5.8679	8.47e-08	1.65e-06	7.6594
	ARL4C	1.04673	3.67433	5.98706	5.08e-08	1.07e-06	8.15225
	KRT19	1.04682	5.00361	3.9481	0.000162953	0.000823614	0.442266
	PROM1	1.05157	5.39954	5.10914	1.99e-06	2.14e-05	4.62558
	IGFBP6	1.07254	4.99385	6.89044	9.48e-10	4.72e-08	11.9986
	OCLM	1.0782	3.74427	7.32023	1.36e-10	1.13e-08	13.8808
	PLK2	1.08168	5.77967	7.01685	5.37e-10	3.08e-08	12.5494
	RARRES1	1.08226	3.50963	5.10892	1.99e-06	2.14e-05	4.62472
	AEBP1	1.09503	5.1925	5.77923	1.24e-07	2.26e-06	7.29524
	MRC1	1.09578	4.8917	4.2208	6.12e-05	0.000363522	1.36486
	MFAP4	1.09978	5.43683	5.64656	2.17e-07	3.52e-06	6.75479
	SPDYE2	1.10218	5.58714	8.18162	2.6e-12	6.06e-10	17.7137
	ECM1	1.11042	6.43548	4.36239	3.63e-05	0.000233284	1.85954
	INHBA	1.11151	4.31685	4.99851	3.11e-06	3.09e-05	4.20055
	EMP1	1.12998	7.00155	5.66805	1.98e-07	3.31e-06	6.84197
	COL15A1	1.13271	3.98705	7.00275	5.72e-10	3.22e-08	12.4879
	COLEC12	1.14646	4.96378	3.33036	0.00128958	0.00463986	-1.48556
	COL8A1	1.15302	4.15961	4.85236	5.55e-06	4.96e-05	3.6467
	MMP2	1.15865	4.39455	6.70096	2.21e-09	8.87e-08	11.178
	GPR18	1.16782	4.10163	7.60563	3.69e-11	4.24e-09	15.1436
	MS4A4A	1.17703	4.15834	5.23091	1.22e-06	1.42e-05	5.09896
	FMO3	1.1923	4.35457	5.46679	4.6e-07	6.55e-06	6.03137
	IGKC	1.19517	4.54702	4.22226	6.09e-05	0.000361886	1.36991
	TNC	1.2252	5.58931	5.73018	1.52e-07	2.69e-06	7.09482
	PTN	1.2326	5.36783	5.44361	5.07e-07	7.06e-06	5.9389
	TGFBI	1.24939	4.30091	7.56326	4.48e-11	5.01e-09	14.9555
	RNASE6	1.25264	5.62094	3.95821	0.000157254	0.000800492	0.475725
	APOC1	1.29941	5.634	3.56019	0.000612701	0.00248781	-0.796147
	FPR3	1.3128	4.02112	4.9277	4.12e-06	3.87e-05	3.9311
	THBS2	1.32022	3.80021	6.60457	3.4e-09	1.25e-07	10.7631
	ASPN	1.33123	4.57415	6.31109	1.24e-08	3.5e-07	9.51123
	SERPINF1	1.33187	4.07852	5.76472	1.31e-07	2.37e-06	7.23587
	CDH6	1.33205	6.13447	4.95605	3.68e-06	3.51e-05	4.03872
	CCL2	1.35767	9.81207	5.04331	2.6e-06	2.65e-05	4.37207
	FBLN5	1.36499	6.27113	5.42704	5.43e-07	7.44e-06	5.87287
	VSIG4	1.38716	4.01121	6.33825	1.1e-08	3.18e-07	9.62631
	CPA3	1.43128	3.32623	5.87926	8.07e-08	1.59e-06	7.70622
	CCL18	1.43725	3.38359	3.94529	0.00016457	0.000828327	0.432987
	MARCKS	1.47796	7.24605	6.56844	3.99e-09	1.41e-07	10.608
	MS4A6A	1.57772	4.70275	6.17213	2.28e-08	5.72e-07	8.92526
	COL6A3	1.63959	3.77388	6.96786	6.7e-10	3.67e-08	12.3357
	ADH1B	1.6879	4.58072	6.62372	3.12e-09	1.17e-07	10.8453
	VCAN	1.73319	5.78256	4.78094	7.34e-06	6.22e-05	3.37938
	COL1A2	1.73391	4.14667	7.56144	4.52e-11	5.01e-09	14.9475
	IGJ	1.8475	5.52977	4.4946	2.21e-05	0.000156426	2.3306
	CCL19	1.86042	4.98395	5.2877	9.64e-07	1.18e-05	5.32162
	CCL21	2.03177	5.28866	5.48534	4.26e-07	6.16e-06	6.10555
	C7	2.03649	7.64371	5.9453	6.08e-08	1.25e-06	7.97907
	MOXD1	2.05578	4.46742	7.1558	2.87e-10	1.89e-08	13.1577
	C3	2.19817	4.94404	5.65617	2.08e-07	3.41e-06	6.79378
	MMP7	2.27609	7.78725	5.25083	1.12e-06	1.32e-05	5.17692
	LUM	2.86327	6.17169	7.71337	2.25e-11	3.05e-09	15.6224
	FN1	3.04341	6.83935	7.63353	3.25e-11	3.94e-09	15.2674
