# Supplementary material for: Cuproptosis-related gene signatures define the immune microenvironment in diabetic nephropathy
Source: PLoS One. 2025 Jun 3;20(6):e0321636. doi: 10.1371/journal.pone.0321636 (PMC12133194; doi:10.1371/journal.pone.0321636)
Supplement: S2 Table — (XLSX) [file pone.0321636.s002.xlsx]

## Sheet: 上调基因GO
Table S2 GO enrichment analysis of up-regulated genes in DN samples
Category	Term	RT	Count	%	P-Value	Benjamini
GOTERM_CC_DIRECT	collagen-containing extracellular matrix	RT	65	18.3	7.3e-44	2.8e-41
GOTERM_CC_DIRECT	extracellular space	RT	120	33.7	5.2e-37	1e-34
GOTERM_CC_DIRECT	extracellular region	RT	121	34	2.6e-36	3.3e-34
GOTERM_MF_DIRECT	extracellular matrix structural constituent	RT	31	8.7	1.1e-26	7e-24
GOTERM_CC_DIRECT	extracellular matrix	RT	32	9	5.4e-19	5.2e-17
GOTERM_BP_DIRECT	cell adhesion	RT	44	12.4	4.3e-18	1.1e-14
GOTERM_MF_DIRECT	integrin binding	RT	23	6.5	1.1e-13	3.6e-11
GOTERM_CC_DIRECT	plasma membrane	RT	154	43.3	8.4e-13	6.5e-11
GOTERM_BP_DIRECT	inflammatory response	RT	33	9.3	1.5e-12	1.5e-09
GOTERM_BP_DIRECT	extracellular matrix organization	RT	22	6.2	1.8e-12	1.5e-09
GOTERM_MF_DIRECT	heparin binding	RT	23	6.5	2.5e-12	5.1e-10
GOTERM_CC_DIRECT	extracellular exosome	RT	83	23.3	3.1e-12	2e-10
GOTERM_BP_DIRECT	positive regulation of cell migration	RT	27	7.6	3.8e-12	2.4e-09
GOTERM_CC_DIRECT	basement membrane	RT	17	4.8	4.9e-12	2.7e-10
GOTERM_CC_DIRECT	endoplasmic reticulum lumen	RT	27	7.6	1.3e-11	6.4e-10
GOTERM_BP_DIRECT	immune response	RT	33	9.3	1.6e-10	8.1e-08
GOTERM_MF_DIRECT	collagen binding	RT	14	3.9	2e-10	3.1e-08
GOTERM_BP_DIRECT	angiogenesis	RT	23	6.5	5.4e-10	2.3e-07
GOTERM_BP_DIRECT	cellular response to tumor necrosis factor	RT	17	4.8	1.3e-09	4.8e-07
GOTERM_CC_DIRECT	external side of plasma membrane	RT	28	7.9	3.1e-09	1.3e-07
GOTERM_CC_DIRECT	cell surface	RT	35	9.8	4.2e-09	1.6e-07
GOTERM_BP_DIRECT	cellular response to type II interferon	RT	14	3.9	2e-08	6.4e-06
GOTERM_BP_DIRECT	response to hypoxia	RT	17	4.8	6e-08	1.5e-05
GOTERM_BP_DIRECT	extracellular matrix disassembly	RT	10	2.8	6.5e-08	1.5e-05
GOTERM_BP_DIRECT	positive regulation of canonical NF-kappaB signal transduction	RT	19	5.3	6.7e-08	1.5e-05
GOTERM_BP_DIRECT	monocyte chemotaxis	RT	10	2.8	7.9e-08	1.7e-05
GOTERM_CC_DIRECT	collagen trimer	RT	13	3.7	9.4e-08	3.3e-06
GOTERM_BP_DIRECT	cellular response to interleukin-1	RT	12	3.4	1e-07	2e-05
GOTERM_BP_DIRECT	collagen fibril organization	RT	11	3.1	1.3e-07	2.4e-05
GOTERM_BP_DIRECT	response to wounding	RT	11	3.1	1.5e-07	2.6e-05
GOTERM_BP_DIRECT	skeletal system development	RT	14	3.9	3.3e-07	5.2e-05
GOTERM_BP_DIRECT	cell surface receptor signaling pathway	RT	21	5.9	6.4e-07	9.5e-05
GOTERM_BP_DIRECT	podocyte differentiation	RT	6	1.7	9.7e-07	0.00014
GOTERM_BP_DIRECT	neutrophil chemotaxis	RT	11	3.1	1.4e-06	0.00018
GOTERM_CC_DIRECT	platelet alpha granule lumen	RT	10	2.8	1.7e-06	5.4e-05
GOTERM_MF_DIRECT	protein binding	RT	265	74.4	1.7e-06	0.00022
GOTERM_BP_DIRECT	cell-cell adhesion	RT	16	4.5	4.2e-06	0.00052
GOTERM_BP_DIRECT	response to estrogen	RT	9	2.5	4.3e-06	0.00052
GOTERM_MF_DIRECT	extracellular matrix structural constituent conferring tensile strength	RT	9	2.5	4.4e-06	0.00046
GOTERM_MF_DIRECT	extracellular matrix structural constituent conferring compression resistance	RT	6	1.7	6.1e-06	0.00055
GOTERM_BP_DIRECT	positive regulation of cell population proliferation	RT	25	7	6.2e-06	0.00068
GOTERM_BP_DIRECT	tissue development	RT	7	2	6.2e-06	0.00068
GOTERM_BP_DIRECT	cell migration	RT	18	5.1	6.6e-06	0.00068
GOTERM_BP_DIRECT	chemotaxis	RT	12	3.4	6.7e-06	0.00068
GOTERM_BP_DIRECT	phospholipase C-activating G protein-coupled receptor signaling pathway	RT	11	3.1	7.6e-06	0.00074
GOTERM_BP_DIRECT	positive regulation of ERK1 and ERK2 cascade	RT	16	4.5	8.5e-06	0.0008
GOTERM_BP_DIRECT	proteolysis	RT	26	7.3	9.3e-06	0.00084
GOTERM_MF_DIRECT	signaling receptor binding	RT	21	5.9	9.6e-06	0.00067
GOTERM_MF_DIRECT	CCR chemokine receptor binding	RT	7	2	9.6e-06	0.00067
GOTERM_BP_DIRECT	complement activation	RT	7	2	1.2e-05	0.001
GOTERM_BP_DIRECT	antimicrobial humoral immune response mediated by antimicrobial peptide	RT	11	3.1	1.6e-05	0.0014
GOTERM_BP_DIRECT	cell-matrix adhesion	RT	11	3.1	1.8e-05	0.0014
GOTERM_BP_DIRECT	endodermal cell differentiation	RT	7	2	2e-05	0.0015
GOTERM_BP_DIRECT	lymphocyte chemotaxis	RT	7	2	2e-05	0.0015
GOTERM_BP_DIRECT	positive regulation of tumor necrosis factor production	RT	11	3.1	2.1e-05	0.0015
GOTERM_BP_DIRECT	cellular response to transforming growth factor beta stimulus	RT	9	2.5	2.1e-05	0.0015
GOTERM_MF_DIRECT	extracellular matrix binding	RT	7	2	2.1e-05	0.0013
GOTERM_BP_DIRECT	chemokine-mediated signaling pathway	RT	9	2.5	2.3e-05	0.0016
GOTERM_BP_DIRECT	gene expression	RT	12	3.4	2.9e-05	0.002
GOTERM_MF_DIRECT	chemokine activity	RT	8	2.2	2.9e-05	0.0017
GOTERM_BP_DIRECT	basement membrane organization	RT	6	1.7	3.5e-05	0.0023
GOTERM_CC_DIRECT	focal adhesion	RT	21	5.9	4e-05	0.0012
GOTERM_MF_DIRECT	platelet-derived growth factor binding	RT	5	1.4	4.2e-05	0.0022
GOTERM_CC_DIRECT	basolateral plasma membrane	RT	16	4.5	4.3e-05	0.0012
GOTERM_MF_DIRECT	serine-type endopeptidase activity	RT	14	3.9	5.2e-05	0.0025
GOTERM_BP_DIRECT	negative regulation of cell population proliferation	RT	21	5.9	5.5e-05	0.0036
GOTERM_MF_DIRECT	calcium ion binding	RT	30	8.4	6.1e-05	0.0027
GOTERM_BP_DIRECT	positive regulation of GTPase activity	RT	11	3.1	6.1e-05	0.0039
GOTERM_CC_DIRECT	sarcolemma	RT	10	2.8	7e-05	0.0018
GOTERM_BP_DIRECT	ruffle organization	RT	5	1.4	7.1e-05	0.0044
GOTERM_BP_DIRECT	positive regulation of neutrophil chemotaxis	RT	6	1.7	8e-05	0.0048
GOTERM_BP_DIRECT	positive regulation of interleukin-12 production	RT	7	2	9.2e-05	0.0054
GOTERM_MF_DIRECT	transmembrane signaling receptor activity	RT	13	3.7	9.6e-05	0.004
GOTERM_BP_DIRECT	defense response	RT	9	2.5	9.6e-05	0.0054
GOTERM_BP_DIRECT	animal organ morphogenesis	RT	11	3.1	9.6e-05	0.0054
GOTERM_MF_DIRECT	metallopeptidase activity	RT	8	2.2	0.00011	0.0042
GOTERM_BP_DIRECT	intracellular calcium ion homeostasis	RT	10	2.8	0.00011	0.0058
GOTERM_BP_DIRECT	protein processing	RT	9	2.5	0.00011	0.0061
GOTERM_BP_DIRECT	response to xenobiotic stimulus	RT	15	4.2	0.00012	0.0061
GOTERM_BP_DIRECT	dendritic cell chemotaxis	RT	5	1.4	0.00012	0.0063
GOTERM_BP_DIRECT	complement activation, alternative pathway	RT	5	1.4	0.00012	0.0063
GOTERM_BP_DIRECT	signal transduction	RT	40	11.2	0.00014	0.007
GOTERM_BP_DIRECT	cell chemotaxis	RT	9	2.5	0.00014	0.007
GOTERM_BP_DIRECT	intramembranous ossification	RT	4	1.1	0.00016	0.0076
GOTERM_CC_DIRECT	apical plasma membrane	RT	19	5.3	0.00017	0.0041
GOTERM_BP_DIRECT	face morphogenesis	RT	6	1.7	0.00019	0.0087
GOTERM_CC_DIRECT	neuronal cell body	RT	18	5.1	0.00019	0.0044
GOTERM_MF_DIRECT	identical protein binding	RT	52	14.6	0.0002	0.0074
GOTERM_BP_DIRECT	vasoconstriction	RT	5	1.4	0.00026	0.012
GOTERM_BP_DIRECT	cytokine-mediated signaling pathway	RT	11	3.1	0.00032	0.014
GOTERM_BP_DIRECT	establishment of T cell polarity	RT	4	1.1	0.00037	0.017
GOTERM_BP_DIRECT	response to mechanical stimulus	RT	7	2	0.00039	0.017
GOTERM_CC_DIRECT	protein-containing complex	RT	25	7	0.00044	0.0095
GOTERM_BP_DIRECT	skin development	RT	6	1.7	0.00048	0.021
GOTERM_BP_DIRECT	substrate adhesion-dependent cell spreading	RT	7	2	0.00052	0.022
GOTERM_BP_DIRECT	canonical Wnt signaling pathway	RT	9	2.5	0.00064	0.027
GOTERM_CC_DIRECT	stress fiber	RT	8	2.2	0.00067	0.014
GOTERM_BP_DIRECT	platelet activation	RT	7	2	0.00068	0.028
GOTERM_BP_DIRECT	positive regulation of Rho protein signal transduction	RT	6	1.7	0.00069	0.028
GOTERM_BP_DIRECT	elastic fiber assembly	RT	4	1.1	0.00072	0.028
GOTERM_BP_DIRECT	innate immune response	RT	21	5.9	0.00086	0.034
GOTERM_BP_DIRECT	eosinophil chemotaxis	RT	5	1.4	0.0009	0.034
GOTERM_BP_DIRECT	positive regulation of non-canonical NF-kappaB signal transduction	RT	7	2	0.00094	0.036
GOTERM_MF_DIRECT	metalloendopeptidase activity	RT	9	2.5	0.00098	0.034
GOTERM_BP_DIRECT	negative regulation of cell growth	RT	9	2.5	0.001	0.037
GOTERM_BP_DIRECT	heart development	RT	12	3.4	0.001	0.037
GOTERM_CC_DIRECT	membrane	RT	109	30.6	0.0013	0.025
GOTERM_BP_DIRECT	positive regulation of endothelial cell proliferation	RT	7	2	0.0014	0.049
GOTERM_BP_DIRECT	positive regulation of cytosolic calcium ion concentration	RT	10	2.8	0.0014	0.049
GOTERM_BP_DIRECT	positive regulation of cell division	RT	6	1.7	0.0014	0.049
GOTERM_CC_DIRECT	cell projection	RT	11	3.1	0.0015	0.027
GOTERM_BP_DIRECT	odontogenesis	RT	5	1.4	0.0016	0.054
GOTERM_BP_DIRECT	negative regulation of cell adhesion	RT	6	1.7	0.0017	0.056
GOTERM_BP_DIRECT	positive regulation of NMDA glutamate receptor activity	RT	3	0.8	0.0017	0.056
GOTERM_BP_DIRECT	neural crest cell fate commitment	RT	3	0.8	0.0017	0.056
GOTERM_BP_DIRECT	endothelial cell proliferation	RT	5	1.4	0.0018	0.058
GOTERM_BP_DIRECT	complement activation, classical pathway	RT	6	1.7	0.0018	0.059
GOTERM_BP_DIRECT	positive regulation of angiogenesis	RT	10	2.8	0.0019	0.06
GOTERM_BP_DIRECT	cell morphogenesis	RT	8	2.2	0.002	0.062
GOTERM_MF_DIRECT	metallocarboxypeptidase activity	RT	5	1.4	0.002	0.064
GOTERM_MF_DIRECT	fibronectin binding	RT	5	1.4	0.002	0.064
GOTERM_BP_DIRECT	positive regulation of type II interferon production	RT	7	2	0.0021	0.064
GOTERM_BP_DIRECT	wound healing	RT	7	2	0.0021	0.064
GOTERM_BP_DIRECT	negative regulation of angiogenesis	RT	9	2.5	0.0021	0.065
GOTERM_BP_DIRECT	epithelial to mesenchymal transition	RT	6	1.7	0.0022	0.065
GOTERM_BP_DIRECT	cellular response to fibroblast growth factor stimulus	RT	5	1.4	0.0022	0.067
GOTERM_MF_DIRECT	cytokine activity	RT	11	3.1	0.0025	0.074
GOTERM_BP_DIRECT	cellular response to cytokine stimulus	RT	5	1.4	0.0025	0.074
GOTERM_BP_DIRECT	response to lipopolysaccharide	RT	9	2.5	0.0026	0.075
GOTERM_MF_DIRECT	growth factor activity	RT	10	2.8	0.0027	0.076
GOTERM_BP_DIRECT	response to virus	RT	8	2.2	0.0027	0.076
GOTERM_BP_DIRECT	integrin-mediated signaling pathway	RT	8	2.2	0.0027	0.076
GOTERM_BP_DIRECT	cellular response to luteinizing hormone stimulus	RT	3	0.8	0.0028	0.077
GOTERM_BP_DIRECT	positive regulation of gene expression	RT	19	5.3	0.0028	0.077
GOTERM_BP_DIRECT	apoptotic process	RT	21	5.9	0.0029	0.079
GOTERM_BP_DIRECT	bone mineralization	RT	6	1.7	0.003	0.081
GOTERM_BP_DIRECT	transport across blood-brain barrier	RT	7	2	0.003	0.081
GOTERM_BP_DIRECT	regulation of cell adhesion	RT	6	1.7	0.0032	0.085
GOTERM_BP_DIRECT	response to ATP	RT	4	1.1	0.0032	0.085
GOTERM_BP_DIRECT	neutrophil activation	RT	4	1.1	0.0032	0.085
GOTERM_MF_DIRECT	carbohydrate binding	RT	11	3.1	0.0034	0.093
GOTERM_BP_DIRECT	negative regulation of cytokine production	RT	5	1.4	0.0034	0.088
GOTERM_BP_DIRECT	regulation of cell migration	RT	8	2.2	0.0036	0.092
GOTERM_BP_DIRECT	regulation of basement membrane organization	RT	3	0.8	0.0041	0.1
GOTERM_BP_DIRECT	fibroblast proliferation	RT	5	1.4	0.0042	0.1
GOTERM_BP_DIRECT	humoral immune response	RT	6	1.7	0.0042	0.11
GOTERM_MF_DIRECT	amyloid-beta binding	RT	7	2	0.0044	0.11
GOTERM_BP_DIRECT	prostaglandin biosynthetic process	RT	4	1.1	0.0044	0.11
GOTERM_BP_DIRECT	hemopoiesis	RT	6	1.7	0.0045	0.11
GOTERM_BP_DIRECT	cellular response to amino acid stimulus	RT	6	1.7	0.0045	0.11
GOTERM_BP_DIRECT	adherens junction organization	RT	5	1.4	0.0046	0.11
GOTERM_MF_DIRECT	protease binding	RT	8	2.2	0.0049	0.12
GOTERM_BP_DIRECT	collagen catabolic process	RT	5	1.4	0.005	0.12
GOTERM_BP_DIRECT	negative regulation of canonical Wnt signaling pathway	RT	9	2.5	0.0052	0.12
GOTERM_BP_DIRECT	cellular response to lipopolysaccharide	RT	10	2.8	0.0054	0.12
GOTERM_BP_DIRECT	response to nicotine	RT	5	1.4	0.0054	0.12
GOTERM_BP_DIRECT	peripheral nervous system axon regeneration	RT	3	0.8	0.0057	0.13
GOTERM_BP_DIRECT	positive regulation of dendritic cell antigen processing and presentation	RT	3	0.8	0.0057	0.13
GOTERM_BP_DIRECT	noradrenergic neuron differentiation	RT	3	0.8	0.0057	0.13
GOTERM_BP_DIRECT	negative regulation of cell-matrix adhesion	RT	4	1.1	0.0058	0.13
GOTERM_BP_DIRECT	positive regulation of chemokine production	RT	5	1.4	0.0059	0.13
GOTERM_MF_DIRECT	CCR2 chemokine receptor binding	RT	3	0.8	0.0061	0.15
GOTERM_BP_DIRECT	positive regulation of receptor-mediated endocytosis	RT	4	1.1	0.0066	0.14
GOTERM_BP_DIRECT	osteoblast differentiation	RT	8	2.2	0.0067	0.14
GOTERM_BP_DIRECT	cell-cell signaling	RT	11	3.1	0.0067	0.14
GOTERM_MF_DIRECT	signaling receptor activity	RT	11	3.1	0.0068	0.16
GOTERM_BP_DIRECT	phagocytosis	RT	6	1.7	0.0071	0.15
GOTERM_BP_DIRECT	positive regulation of cell motility	RT	4	1.1	0.0075	0.15
GOTERM_BP_DIRECT	positive regulation of gamma-delta T cell differentiation	RT	3	0.8	0.0075	0.15
GOTERM_BP_DIRECT	type 2 immune response	RT	3	0.8	0.0075	0.15
GOTERM_MF_DIRECT	cell adhesion molecule binding	RT	6	1.7	0.0078	0.18
GOTERM_CC_DIRECT	fascia adherens	RT	3	0.8	0.009	0.15
GOTERM_CC_DIRECT	protein complex involved in cell-matrix adhesion	RT	3	0.8	0.009	0.15
GOTERM_BP_DIRECT	regulation of cell shape	RT	8	2.2	0.0092	0.18
GOTERM_BP_DIRECT	B cell homeostasis	RT	4	1.1	0.0094	0.18
GOTERM_BP_DIRECT	blood vessel development	RT	5	1.4	0.0094	0.18
GOTERM_BP_DIRECT	bone trabecula formation	RT	3	0.8	0.0095	0.18
GOTERM_BP_DIRECT	axonogenesis involved in innervation	RT	3	0.8	0.0095	0.18
GOTERM_BP_DIRECT	negative regulation of dendritic cell apoptotic process	RT	3	0.8	0.0095	0.18
GOTERM_BP_DIRECT	negative regulation of vasoconstriction	RT	3	0.8	0.0095	0.18
GOTERM_BP_DIRECT	positive regulation of chondrocyte proliferation	RT	3	0.8	0.0095	0.18
GOTERM_BP_DIRECT	microglial cell proliferation	RT	3	0.8	0.0095	0.18
GOTERM_BP_DIRECT	cell activation	RT	3	0.8	0.0095	0.18
GOTERM_BP_DIRECT	pharyngeal arch artery morphogenesis	RT	3	0.8	0.0095	0.18
GOTERM_MF_DIRECT	actin filament binding	RT	11	3.1	0.0096	0.21
GOTERM_BP_DIRECT	regulation of blood pressure	RT	6	1.7	0.0099	0.19
GOTERM_BP_DIRECT	peptide cross-linking	RT	4	1.1	0.01	0.19
GOTERM_CC_DIRECT	synaptic cleft	RT	4	1.1	0.011	0.17
GOTERM_BP_DIRECT	positive regulation of stress fiber assembly	RT	5	1.4	0.012	0.21
GOTERM_BP_DIRECT	endothelin receptor signaling pathway	RT	3	0.8	0.012	0.21
GOTERM_BP_DIRECT	cellular response to follicle-stimulating hormone stimulus	RT	3	0.8	0.012	0.21
GOTERM_BP_DIRECT	basement membrane assembly	RT	3	0.8	0.012	0.21
GOTERM_BP_DIRECT	bleb assembly	RT	3	0.8	0.012	0.21
GOTERM_BP_DIRECT	cartilage development involved in endochondral bone morphogenesis	RT	3	0.8	0.012	0.21
GOTERM_BP_DIRECT	response to prostaglandin E	RT	3	0.8	0.012	0.21
GOTERM_BP_DIRECT	male gonad development	RT	7	2	0.012	0.21
GOTERM_BP_DIRECT	extrinsic apoptotic signaling pathway	RT	5	1.4	0.012	0.22
GOTERM_MF_DIRECT	extracellular matrix constituent conferring elasticity	RT	3	0.8	0.013	0.25
GOTERM_BP_DIRECT	positive regulation of wound healing	RT	4	1.1	0.013	0.22
GOTERM_BP_DIRECT	epidermis development	RT	6	1.7	0.013	0.22
GOTERM_MF_DIRECT	scavenger receptor activity	RT	4	1.1	0.013	0.25
GOTERM_BP_DIRECT	negative regulation of apoptotic process	RT	17	4.8	0.013	0.23
GOTERM_MF_DIRECT	protein kinase C binding	RT	5	1.4	0.013	0.25
GOTERM_MF_DIRECT	actin binding	RT	12	3.4	0.013	0.25
GOTERM_MF_DIRECT	protein-containing complex binding	RT	13	3.7	0.014	0.25
GOTERM_BP_DIRECT	axonal transport of mitochondrion	RT	3	0.8	0.014	0.24
GOTERM_BP_DIRECT	neural crest cell differentiation	RT	3	0.8	0.014	0.24
GOTERM_BP_DIRECT	positive regulation of epithelial to mesenchymal transition	RT	5	1.4	0.015	0.25
GOTERM_BP_DIRECT	positive regulation of MAPK cascade	RT	9	2.5	0.015	0.25
GOTERM_BP_DIRECT	actin cytoskeleton organization	RT	10	2.8	0.015	0.25
GOTERM_BP_DIRECT	ossification	RT	6	1.7	0.015	0.25
GOTERM_CC_DIRECT	interstitial matrix	RT	3	0.8	0.016	0.24
GOTERM_BP_DIRECT	branching involved in blood vessel morphogenesis	RT	4	1.1	0.017	0.27
GOTERM_BP_DIRECT	positive regulation of phosphatidylinositol 3-kinase/protein kinase B signal transduction	RT	9	2.5	0.017	0.27
GOTERM_BP_DIRECT	immunological synapse formation	RT	3	0.8	0.017	0.27
GOTERM_BP_DIRECT	positive regulation of prostaglandin secretion	RT	3	0.8	0.017	0.27
GOTERM_CC_DIRECT	adherens junction	RT	9	2.5	0.018	0.24
GOTERM_CC_DIRECT	neuromuscular junction	RT	6	1.7	0.018	0.24
GOTERM_CC_DIRECT	actin cytoskeleton	RT	11	3.1	0.018	0.24
GOTERM_BP_DIRECT	positive regulation of cell adhesion	RT	5	1.4	0.019	0.3
GOTERM_CC_DIRECT	microfibril	RT	3	0.8	0.019	0.24
GOTERM_CC_DIRECT	collagen type IV trimer	RT	3	0.8	0.019	0.24
GOTERM_BP_DIRECT	positive regulation of DNA-templated transcription	RT	21	5.9	0.019	0.3
GOTERM_BP_DIRECT	maintenance of blood-brain barrier	RT	4	1.1	0.02	0.3
GOTERM_BP_DIRECT	cardiac right ventricle morphogenesis	RT	3	0.8	0.02	0.3
GOTERM_BP_DIRECT	renal sodium ion absorption	RT	3	0.8	0.02	0.3
GOTERM_BP_DIRECT	response to organic cyclic compound	RT	5	1.4	0.02	0.3
GOTERM_BP_DIRECT	positive regulation of T cell proliferation	RT	5	1.4	0.02	0.3
GOTERM_BP_DIRECT	defense response to bacterium	RT	8	2.2	0.02	0.31
GOTERM_CC_DIRECT	synapse	RT	16	4.5	0.021	0.25
GOTERM_CC_DIRECT	presynaptic active zone membrane	RT	4	1.1	0.021	0.25
GOTERM_MF_DIRECT	ATPase-coupled monoatomic cation transmembrane transporter activity	RT	3	0.8	0.021	0.38
GOTERM_CC_DIRECT	secretory granule	RT	6	1.7	0.021	0.25
GOTERM_BP_DIRECT	cellular response to virus	RT	6	1.7	0.022	0.33
GOTERM_BP_DIRECT	positive regulation of apoptotic process	RT	12	3.4	0.022	0.33
GOTERM_MF_DIRECT	serine-type peptidase activity	RT	5	1.4	0.022	0.39
GOTERM_BP_DIRECT	response to amphetamine	RT	4	1.1	0.023	0.33
GOTERM_BP_DIRECT	positive regulation of cell migration involved in sprouting angiogenesis	RT	4	1.1	0.023	0.33
GOTERM_BP_DIRECT	negative regulation of cytokine-mediated signaling pathway	RT	3	0.8	0.023	0.33
GOTERM_BP_DIRECT	positive regulation of integrin-mediated signaling pathway	RT	3	0.8	0.023	0.33
GOTERM_BP_DIRECT	secondary palate development	RT	3	0.8	0.023	0.33
GOTERM_BP_DIRECT	positive regulation of muscle cell differentiation	RT	3	0.8	0.023	0.33
GOTERM_CC_DIRECT	lysosomal lumen	RT	6	1.7	0.023	0.26
GOTERM_CC_DIRECT	axon	RT	13	3.7	0.024	0.26
GOTERM_BP_DIRECT	animal organ regeneration	RT	4	1.1	0.024	0.35
GOTERM_BP_DIRECT	positive regulation of immune response	RT	4	1.1	0.024	0.35
GOTERM_MF_DIRECT	proteoglycan binding	RT	3	0.8	0.024	0.42
GOTERM_CC_DIRECT	plasma membrane protein complex	RT	3	0.8	0.025	0.26
GOTERM_CC_DIRECT	dopaminergic synapse	RT	3	0.8	0.025	0.26
GOTERM_BP_DIRECT	complement receptor mediated signaling pathway	RT	3	0.8	0.026	0.36
GOTERM_BP_DIRECT	collagen metabolic process	RT	3	0.8	0.026	0.36
GOTERM_BP_DIRECT	positive regulation of T cell chemotaxis	RT	3	0.8	0.026	0.36
GOTERM_BP_DIRECT	cranial skeletal system development	RT	3	0.8	0.026	0.36
GOTERM_BP_DIRECT	positive regulation of interleukin-13 production	RT	3	0.8	0.026	0.36
GOTERM_BP_DIRECT	neuron remodeling	RT	3	0.8	0.026	0.36
GOTERM_MF_DIRECT	cysteine-type endopeptidase activity	RT	5	1.4	0.026	0.43
GOTERM_CC_DIRECT	secretory granule membrane	RT	6	1.7	0.027	0.27
GOTERM_CC_DIRECT	platelet alpha granule	RT	3	0.8	0.028	0.28
GOTERM_BP_DIRECT	positive regulation of SMAD protein signal transduction	RT	4	1.1	0.028	0.39
GOTERM_MF_DIRECT	ATPase-coupled transmembrane transporter activity	RT	4	1.1	0.029	0.46
GOTERM_MF_DIRECT	ABC-type transporter activity	RT	4	1.1	0.029	0.46
GOTERM_BP_DIRECT	positive regulation of cell adhesion mediated by integrin	RT	3	0.8	0.029	0.4
GOTERM_BP_DIRECT	respiratory burst	RT	3	0.8	0.029	0.4
GOTERM_BP_DIRECT	positive regulation of epithelial cell proliferation	RT	5	1.4	0.029	0.4
GOTERM_CC_DIRECT	intracellular membrane-bounded organelle	RT	24	6.7	0.03	0.28
GOTERM_BP_DIRECT	embryonic limb morphogenesis	RT	4	1.1	0.03	0.4
GOTERM_BP_DIRECT	blood vessel remodeling	RT	4	1.1	0.03	0.4
GOTERM_BP_DIRECT	positive regulation of JNK cascade	RT	6	1.7	0.031	0.41
GOTERM_CC_DIRECT	perinuclear endoplasmic reticulum	RT	3	0.8	0.031	0.28
GOTERM_CC_DIRECT	Golgi lumen	RT	6	1.7	0.032	0.28
GOTERM_BP_DIRECT	receptor-mediated endocytosis	RT	5	1.4	0.032	0.43
GOTERM_CC_DIRECT	tertiary granule membrane	RT	5	1.4	0.032	0.28
GOTERM_CC_DIRECT	collagen type I trimer	RT	2	0.6	0.033	0.28
GOTERM_CC_DIRECT	laminin-2 complex	RT	2	0.6	0.033	0.28
GOTERM_BP_DIRECT	axonal fasciculation	RT	3	0.8	0.033	0.43
GOTERM_BP_DIRECT	macrophage chemotaxis	RT	3	0.8	0.033	0.43
GOTERM_BP_DIRECT	negative regulation of bone mineralization	RT	3	0.8	0.033	0.43
GOTERM_CC_DIRECT	receptor complex	RT	9	2.5	0.033	0.28
GOTERM_MF_DIRECT	protein kinase binding	RT	16	4.5	0.034	0.51
GOTERM_BP_DIRECT	cellular response to human chorionic gonadotropin stimulus	RT	2	0.6	0.034	0.43
GOTERM_BP_DIRECT	carbohydrate mediated signaling	RT	2	0.6	0.034	0.43
GOTERM_BP_DIRECT	regulation of fever generation	RT	2	0.6	0.034	0.43
GOTERM_BP_DIRECT	glomerular parietal epithelial cell differentiation	RT	2	0.6	0.034	0.43
GOTERM_BP_DIRECT	positive regulation of chemokine-mediated signaling pathway	RT	2	0.6	0.034	0.43
GOTERM_BP_DIRECT	cell-cell adhesion in response to extracellular stimulus	RT	2	0.6	0.034	0.43
GOTERM_BP_DIRECT	uterine wall breakdown	RT	2	0.6	0.034	0.43
GOTERM_BP_DIRECT	protein catabolic process	RT	5	1.4	0.034	0.43
GOTERM_MF_DIRECT	CCR7 chemokine receptor binding	RT	2	0.6	0.035	0.52
GOTERM_CC_DIRECT	cell junction	RT	8	2.2	0.036	0.29
GOTERM_BP_DIRECT	T cell costimulation	RT	4	1.1	0.036	0.45
GOTERM_BP_DIRECT	chondrocyte proliferation	RT	3	0.8	0.037	0.45
GOTERM_BP_DIRECT	positive regulation of B cell differentiation	RT	3	0.8	0.037	0.45
GOTERM_BP_DIRECT	negative regulation of B cell proliferation	RT	3	0.8	0.037	0.45
GOTERM_BP_DIRECT	cellular homeostasis	RT	3	0.8	0.037	0.45
GOTERM_BP_DIRECT	protein metabolic process	RT	3	0.8	0.037	0.45
GOTERM_BP_DIRECT	chondrocyte development	RT	3	0.8	0.037	0.45
GOTERM_MF_DIRECT	phosphatidylserine binding	RT	5	1.4	0.037	0.53
GOTERM_BP_DIRECT	response to ethanol	RT	6	1.7	0.037	0.45
GOTERM_BP_DIRECT	cholesterol homeostasis	RT	6	1.7	0.039	0.47
GOTERM_BP_DIRECT	positive regulation of inflammatory response	RT	6	1.7	0.039	0.47
GOTERM_BP_DIRECT	regulation of cell population proliferation	RT	7	2	0.039	0.47
GOTERM_BP_DIRECT	vasodilation	RT	4	1.1	0.04	0.48
GOTERM_BP_DIRECT	neural crest cell migration	RT	4	1.1	0.04	0.48
GOTERM_BP_DIRECT	cellular response to amyloid-beta	RT	4	1.1	0.04	0.48
GOTERM_BP_DIRECT	antigen processing and presentation	RT	4	1.1	0.04	0.48
GOTERM_MF_DIRECT	protein-folding chaperone binding	RT	6	1.7	0.041	0.58
GOTERM_BP_DIRECT	cellular response to mechanical stimulus	RT	5	1.4	0.042	0.49
GOTERM_MF_DIRECT	chemoattractant activity	RT	4	1.1	0.042	0.59
GOTERM_BP_DIRECT	response to cytokine	RT	4	1.1	0.043	0.5
GOTERM_BP_DIRECT	cerebral cortex development	RT	5	1.4	0.043	0.5
GOTERM_MF_DIRECT	endopeptidase activity	RT	5	1.4	0.043	0.59
GOTERM_CC_DIRECT	blood microparticle	RT	9	2.5	0.044	0.35
GOTERM_BP_DIRECT	glomerular filtration	RT	3	0.8	0.044	0.5
GOTERM_BP_DIRECT	lymph node development	RT	3	0.8	0.044	0.5
GOTERM_BP_DIRECT	sodium ion homeostasis	RT	3	0.8	0.044	0.5
GOTERM_BP_DIRECT	corpus callosum development	RT	3	0.8	0.044	0.5
GOTERM_BP_DIRECT	male genitalia development	RT	3	0.8	0.044	0.5
GOTERM_BP_DIRECT	positive regulation of chemotaxis	RT	3	0.8	0.044	0.5
GOTERM_BP_DIRECT	leukocyte tethering or rolling	RT	3	0.8	0.044	0.5
GOTERM_BP_DIRECT	camera-type eye morphogenesis	RT	3	0.8	0.044	0.5
GOTERM_CC_DIRECT	sarcomere	RT	4	1.1	0.044	0.35
GOTERM_BP_DIRECT	monoatomic cation transmembrane transport	RT	4	1.1	0.045	0.5
GOTERM_BP_DIRECT	negative regulation of type II interferon production	RT	4	1.1	0.045	0.5
GOTERM_MF_DIRECT	beta-catenin binding	RT	6	1.7	0.045	0.6
GOTERM_MF_DIRECT	structural constituent of cytoskeleton	RT	6	1.7	0.047	0.61
GOTERM_BP_DIRECT	positive regulation of protein secretion	RT	4	1.1	0.048	0.51
GOTERM_BP_DIRECT	heart morphogenesis	RT	4	1.1	0.048	0.51
GOTERM_BP_DIRECT	pulmonary valve morphogenesis	RT	3	0.8	0.049	0.51
GOTERM_BP_DIRECT	regulation of innate immune response	RT	3	0.8	0.049	0.51
GOTERM_BP_DIRECT	regulation of bone mineralization	RT	3	0.8	0.049	0.51
GOTERM_CC_DIRECT	complement component C1q complex	RT	2	0.6	0.049	0.35
GOTERM_CC_DIRECT	laminin-1 complex	RT	2	0.6	0.049	0.35
GOTERM_CC_DIRECT	complement component C1 complex	RT	2	0.6	0.049	0.35
GOTERM_CC_DIRECT	potassium ion-transporting ATPase complex	RT	2	0.6	0.049	0.35
GOTERM_CC_DIRECT	laminin-10 complex	RT	2	0.6	0.049	0.35
GOTERM_BP_DIRECT	multicellular organism development	RT	5	1.4	0.049	0.51
GOTERM_BP_DIRECT	follicular B cell differentiation	RT	2	0.6	0.05	0.51
GOTERM_BP_DIRECT	membrane raft polarization	RT	2	0.6	0.05	0.51
GOTERM_BP_DIRECT	myeloid dendritic cell chemotaxis	RT	2	0.6	0.05	0.51
GOTERM_BP_DIRECT	vertebrate eye-specific patterning	RT	2	0.6	0.05	0.51
GOTERM_BP_DIRECT	endothelin receptor signaling pathway involved in heart process	RT	2	0.6	0.05	0.51
GOTERM_BP_DIRECT	positive regulation of T cell activation via T cell receptor contact with antigen bound to MHC molecule on antigen presenting cell	RT	2	0.6	0.05	0.51
GOTERM_BP_DIRECT	neural fold elevation formation	RT	2	0.6	0.05	0.51
GOTERM_BP_DIRECT	positive regulation of nephron tubule epithelial cell differentiation	RT	2	0.6	0.05	0.51
GOTERM_BP_DIRECT	neurofilament bundle assembly	RT	2	0.6	0.05	0.51
GOTERM_BP_DIRECT	negative regulation of apoptotic process in bone marrow cell	RT	2	0.6	0.05	0.51
GOTERM_BP_DIRECT	negative regulation of cytotoxic T cell degranulation	RT	2	0.6	0.05	0.51
GOTERM_BP_DIRECT	anatomical structure regression	RT	2	0.6	0.05	0.51
GOTERM_BP_DIRECT	positive regulation of glycoprotein biosynthetic process	RT	2	0.6	0.05	0.51
GOTERM_BP_DIRECT	negative regulation of Wnt signaling pathway	RT	4	1.1	0.05	0.51
GOTERM_BP_DIRECT	defense response to virus	RT	9	2.5	0.05	0.51
GOTERM_BP_DIRECT	nervous system development	RT	13	3.7	0.05	0.51
GOTERM_BP_DIRECT	lung development	RT	5	1.4	0.05	0.51
GOTERM_BP_DIRECT	response to bacterium	RT	6	1.7	0.052	0.52
GOTERM_MF_DIRECT	endothelin receptor activity	RT	2	0.6	0.052	0.64
GOTERM_MF_DIRECT	prostaglandin-D synthase activity	RT	2	0.6	0.052	0.64
GOTERM_MF_DIRECT	cysteine-type endopeptidase inhibitor activity involved in apoptotic process	RT	3	0.8	0.052	0.64
GOTERM_BP_DIRECT	peptidyl-tyrosine phosphorylation	RT	4	1.1	0.053	0.52
GOTERM_BP_DIRECT	positive chemotaxis	RT	4	1.1	0.053	0.52
GOTERM_MF_DIRECT	structural molecule activity	RT	8	2.2	0.053	0.64
GOTERM_BP_DIRECT	myoblast differentiation	RT	3	0.8	0.053	0.52
GOTERM_BP_DIRECT	mammary gland development	RT	3	0.8	0.053	0.52
GOTERM_BP_DIRECT	mitotic cell cycle phase transition	RT	3	0.8	0.053	0.52
GOTERM_BP_DIRECT	kidney development	RT	6	1.7	0.053	0.52
GOTERM_BP_DIRECT	release of sequestered calcium ion into cytosol	RT	4	1.1	0.055	0.54
GOTERM_BP_DIRECT	positive regulation of actin filament polymerization	RT	4	1.1	0.055	0.54
GOTERM_BP_DIRECT	calcium-mediated signaling	RT	6	1.7	0.057	0.55
GOTERM_MF_DIRECT	3',5'-cyclic-AMP phosphodiesterase activity	RT	3	0.8	0.057	0.67
GOTERM_BP_DIRECT	neuromuscular process	RT	3	0.8	0.057	0.55
GOTERM_BP_DIRECT	ERK1 and ERK2 cascade	RT	4	1.1	0.058	0.56
GOTERM_BP_DIRECT	BMP signaling pathway	RT	5	1.4	0.058	0.56
GOTERM_CC_DIRECT	cell cortex	RT	7	2	0.059	0.41
GOTERM_CC_DIRECT	motile cilium	RT	6	1.7	0.061	0.41
GOTERM_BP_DIRECT	positive regulation of protein phosphorylation	RT	8	2.2	0.062	0.57
GOTERM_BP_DIRECT	myeloid cell differentiation	RT	3	0.8	0.062	0.57
GOTERM_BP_DIRECT	phagocytosis, engulfment	RT	3	0.8	0.062	0.57
GOTERM_BP_DIRECT	Fc-epsilon receptor signaling pathway	RT	3	0.8	0.062	0.57
GOTERM_BP_DIRECT	cholesterol transport	RT	3	0.8	0.062	0.57
GOTERM_BP_DIRECT	positive regulation of fibroblast proliferation	RT	4	1.1	0.063	0.57
GOTERM_CC_DIRECT	azurophil granule lumen	RT	5	1.4	0.064	0.41
GOTERM_CC_DIRECT	specific granule membrane	RT	5	1.4	0.064	0.41
GOTERM_BP_DIRECT	axon guidance	RT	8	2.2	0.064	0.57
GOTERM_CC_DIRECT	postsynaptic intermediate filament cytoskeleton	RT	2	0.6	0.064	0.41
GOTERM_CC_DIRECT	inward rectifying potassium channel	RT	2	0.6	0.064	0.41
GOTERM_CC_DIRECT	tenascin complex	RT	2	0.6	0.064	0.41
GOTERM_BP_DIRECT	Ras protein signal transduction	RT	5	1.4	0.064	0.57
GOTERM_BP_DIRECT	sympathetic neuron axon guidance	RT	2	0.6	0.066	0.57
GOTERM_BP_DIRECT	Tie signaling pathway	RT	2	0.6	0.066	0.57
GOTERM_BP_DIRECT	mature conventional dendritic cell differentiation	RT	2	0.6	0.066	0.57
GOTERM_BP_DIRECT	complement-mediated synapse pruning	RT	2	0.6	0.066	0.57
GOTERM_BP_DIRECT	negative regulation of aldosterone biosynthetic process	RT	2	0.6	0.066	0.57
GOTERM_BP_DIRECT	chemokine (C-C motif) ligand 21 signaling pathway	RT	2	0.6	0.066	0.57
GOTERM_BP_DIRECT	sequestering of TGFbeta in extracellular matrix	RT	2	0.6	0.066	0.57
GOTERM_BP_DIRECT	regulation of branching involved in salivary gland morphogenesis by mesenchymal-epithelial signaling	RT	2	0.6	0.066	0.57
GOTERM_BP_DIRECT	mature B cell differentiation involved in immune response	RT	2	0.6	0.066	0.57
GOTERM_BP_DIRECT	meiotic cell cycle process involved in oocyte maturation	RT	2	0.6	0.066	0.57
GOTERM_BP_DIRECT	positive regulation of humoral immune response	RT	2	0.6	0.066	0.57
GOTERM_BP_DIRECT	limb joint morphogenesis	RT	2	0.6	0.066	0.57
GOTERM_BP_DIRECT	regulation of transforming growth factor beta2 production	RT	2	0.6	0.066	0.57
GOTERM_BP_DIRECT	vein smooth muscle contraction	RT	2	0.6	0.066	0.57
GOTERM_BP_DIRECT	regulation of macrophage migration	RT	2	0.6	0.066	0.57
GOTERM_BP_DIRECT	ascending aorta morphogenesis	RT	2	0.6	0.066	0.57
GOTERM_BP_DIRECT	regulation of DNA recombination	RT	2	0.6	0.066	0.57
GOTERM_BP_DIRECT	negative regulation of B cell differentiation	RT	2	0.6	0.066	0.57
GOTERM_BP_DIRECT	tight junction organization	RT	2	0.6	0.066	0.57
GOTERM_BP_DIRECT	negative regulation of cortisol biosynthetic process	RT	2	0.6	0.066	0.57
GOTERM_BP_DIRECT	positive regulation of phagocytosis	RT	4	1.1	0.066	0.57
GOTERM_BP_DIRECT	adenylate cyclase-inhibiting G protein-coupled receptor signaling pathway	RT	4	1.1	0.066	0.57
GOTERM_BP_DIRECT	positive regulation of MAP kinase activity	RT	4	1.1	0.066	0.57
GOTERM_BP_DIRECT	protein kinase A signaling	RT	3	0.8	0.066	0.57
GOTERM_BP_DIRECT	B cell differentiation	RT	5	1.4	0.067	0.57
GOTERM_MF_DIRECT	collagen V binding	RT	2	0.6	0.069	0.76
GOTERM_MF_DIRECT	galactose binding	RT	2	0.6	0.069	0.76
GOTERM_MF_DIRECT	type III transforming growth factor beta receptor binding	RT	2	0.6	0.069	0.76
GOTERM_BP_DIRECT	positive regulation of endothelial cell apoptotic process	RT	3	0.8	0.071	0.6
GOTERM_BP_DIRECT	muscle cell cellular homeostasis	RT	3	0.8	0.071	0.6
GOTERM_BP_DIRECT	xenobiotic transport	RT	3	0.8	0.071	0.6
GOTERM_MF_DIRECT	pattern recognition receptor activity	RT	3	0.8	0.071	0.76
GOTERM_MF_DIRECT	hyaluronic acid binding	RT	3	0.8	0.071	0.76
GOTERM_MF_DIRECT	protein heterodimerization activity	RT	12	3.4	0.072	0.76
GOTERM_BP_DIRECT	defense response to Gram-positive bacterium	RT	6	1.7	0.072	0.61
GOTERM_MF_DIRECT	calcium-dependent phospholipid binding	RT	4	1.1	0.073	0.76
GOTERM_MF_DIRECT	cadherin binding	RT	11	3.1	0.074	0.76
GOTERM_BP_DIRECT	negative regulation of G1/S transition of mitotic cell cycle	RT	4	1.1	0.075	0.63
GOTERM_BP_DIRECT	positive regulation of cell-matrix adhesion	RT	3	0.8	0.076	0.63
GOTERM_BP_DIRECT	protein kinase C-activating G protein-coupled receptor signaling pathway	RT	3	0.8	0.076	0.63
GOTERM_BP_DIRECT	positive regulation of interleukin-4 production	RT	3	0.8	0.076	0.63
GOTERM_MF_DIRECT	glycosaminoglycan binding	RT	3	0.8	0.076	0.77
GOTERM_CC_DIRECT	ficolin-1-rich granule membrane	RT	4	1.1	0.079	0.48
GOTERM_CC_DIRECT	neurofibrillary tangle	RT	2	0.6	0.08	0.48
GOTERM_CC_DIRECT	elastic fiber	RT	2	0.6	0.08	0.48
GOTERM_BP_DIRECT	G protein-coupled receptor signaling pathway	RT	23	6.5	0.08	0.64
GOTERM_BP_DIRECT	myoblast fusion	RT	3	0.8	0.081	0.64
GOTERM_BP_DIRECT	defense response to protozoan	RT	3	0.8	0.081	0.64
GOTERM_BP_DIRECT	non-canonical Wnt signaling pathway	RT	3	0.8	0.081	0.64
GOTERM_BP_DIRECT	protein localization to membrane	RT	3	0.8	0.081	0.64
GOTERM_CC_DIRECT	transport vesicle	RT	5	1.4	0.081	0.48
GOTERM_BP_DIRECT	response to nutrient	RT	4	1.1	0.081	0.64
GOTERM_BP_DIRECT	positive regulation of pyroptotic inflammatory response	RT	2	0.6	0.082	0.64
GOTERM_BP_DIRECT	vascular associated smooth muscle contraction	RT	2	0.6	0.082	0.64
GOTERM_BP_DIRECT	response to nitric oxide	RT	2	0.6	0.082	0.64
GOTERM_BP_DIRECT	heparin metabolic process	RT	2	0.6	0.082	0.64
GOTERM_BP_DIRECT	atrial septum primum morphogenesis	RT	2	0.6	0.082	0.64
GOTERM_BP_DIRECT	positive regulation of CD8-positive, alpha-beta T cell differentiation	RT	2	0.6	0.082	0.64
GOTERM_BP_DIRECT	glomerular endothelium development	RT	2	0.6	0.082	0.64
GOTERM_BP_DIRECT	negative regulation of osteoclast development	RT	2	0.6	0.082	0.64
GOTERM_BP_DIRECT	renal albumin absorption	RT	2	0.6	0.082	0.64
GOTERM_BP_DIRECT	cGMP catabolic process	RT	2	0.6	0.082	0.64
GOTERM_BP_DIRECT	hypoxia-inducible factor-1alpha signaling pathway	RT	2	0.6	0.082	0.64
GOTERM_BP_DIRECT	detection of mechanical stimulus involved in sensory perception	RT	2	0.6	0.082	0.64
GOTERM_BP_DIRECT	negative regulation of calcium ion transmembrane transporter activity	RT	2	0.6	0.082	0.64
GOTERM_CC_DIRECT	lateral plasma membrane	RT	5	1.4	0.083	0.49
GOTERM_BP_DIRECT	positive regulation of NF-kappaB transcription factor activity	RT	6	1.7	0.084	0.65
GOTERM_MF_DIRECT	histone deacetylase binding	RT	6	1.7	0.084	0.8
GOTERM_MF_DIRECT	interleukin-10 receptor activity	RT	2	0.6	0.085	0.8
GOTERM_MF_DIRECT	lysophosphatidic acid receptor activity	RT	2	0.6	0.085	0.8
GOTERM_MF_DIRECT	IgE binding	RT	2	0.6	0.085	0.8
GOTERM_MF_DIRECT	amino acid:sodium symporter activity	RT	2	0.6	0.085	0.8
GOTERM_BP_DIRECT	microglial cell activation	RT	3	0.8	0.086	0.66
GOTERM_BP_DIRECT	focal adhesion assembly	RT	3	0.8	0.086	0.66
GOTERM_BP_DIRECT	bone morphogenesis	RT	3	0.8	0.086	0.66
GOTERM_MF_DIRECT	E-box binding	RT	4	1.1	0.089	0.82
GOTERM_BP_DIRECT	transforming growth factor beta receptor signaling pathway	RT	5	1.4	0.09	0.69
GOTERM_BP_DIRECT	regulation of synaptic plasticity	RT	4	1.1	0.091	0.69
GOTERM_BP_DIRECT	positive regulation of extrinsic apoptotic signaling pathway	RT	3	0.8	0.091	0.69
GOTERM_BP_DIRECT	synaptic membrane adhesion	RT	3	0.8	0.091	0.69
GOTERM_BP_DIRECT	cell-cell junction organization	RT	3	0.8	0.091	0.69
GOTERM_BP_DIRECT	regulation of inflammatory response	RT	5	1.4	0.092	0.7
GOTERM_BP_DIRECT	positive regulation of cold-induced thermogenesis	RT	5	1.4	0.092	0.7
GOTERM_BP_DIRECT	positive regulation of interleukin-8 production	RT	4	1.1	0.094	0.71
GOTERM_CC_DIRECT	Weibel-Palade body	RT	2	0.6	0.095	0.54
GOTERM_CC_DIRECT	laminin-5 complex	RT	2	0.6	0.095	0.54
GOTERM_BP_DIRECT	antigen processing and presentation of exogenous peptide antigen via MHC class II	RT	3	0.8	0.096	0.71
GOTERM_BP_DIRECT	receptor clustering	RT	3	0.8	0.096	0.71
GOTERM_BP_DIRECT	heterotypic cell-cell adhesion	RT	3	0.8	0.096	0.71
GOTERM_BP_DIRECT	positive regulation of T-helper 1 cell differentiation	RT	2	0.6	0.097	0.71
GOTERM_BP_DIRECT	cellular response to antibiotic	RT	2	0.6	0.097	0.71
GOTERM_BP_DIRECT	fear response	RT	2	0.6	0.097	0.71
GOTERM_BP_DIRECT	negative regulation of striated muscle tissue development	RT	2	0.6	0.097	0.71
GOTERM_BP_DIRECT	peptide hormone secretion	RT	2	0.6	0.097	0.71
GOTERM_BP_DIRECT	positive regulation of cellular extravasation	RT	2	0.6	0.097	0.71
GOTERM_BP_DIRECT	hemoglobin biosynthetic process	RT	2	0.6	0.097	0.71
GOTERM_BP_DIRECT	neutrophil clearance	RT	2	0.6	0.097	0.71
GOTERM_MF_DIRECT	G-protein alpha-subunit binding	RT	3	0.8	0.097	0.89
GOTERM_BP_DIRECT	positive regulation of interleukin-1 beta production	RT	4	1.1	0.098	0.71
GOTERM_BP_DIRECT	homophilic cell adhesion via plasma membrane adhesion molecules	RT	7	2	0.099	0.72
