# Supplementary material for: Cuproptosis-related gene signatures define the immune microenvironment in diabetic nephropathy
Source: PLoS One. 2025 Jun 3;20(6):e0321636. doi: 10.1371/journal.pone.0321636 (PMC12133194; doi:10.1371/journal.pone.0321636)
Supplement: S3 Table — (XLSX) [file pone.0321636.s003.xlsx]

## Sheet: 上调基因KEGG
Table S3 KEGG enrichment analysis of up-regulated genes in DN samples
Category	Term	RT	Count	%	P-Value	Benjamini
KEGG_PATHWAY	Focal adhesion	RT	27	7.6	1.3e-12	2.2e-10
KEGG_PATHWAY	ECM-receptor interaction	RT	19	5.3	1.8e-12	2.2e-10
KEGG_PATHWAY	PI3K-Akt signaling pathway	RT	31	8.7	1.5e-09	1.2e-07
KEGG_PATHWAY	Amoebiasis	RT	17	4.8	2e-09	1.2e-07
KEGG_PATHWAY	Cytokine-cytokine receptor interaction	RT	27	7.6	7.1e-09	3.5e-07
KEGG_PATHWAY	AGE-RAGE signaling pathway in diabetic complications	RT	15	4.2	9.2e-08	3.8e-06
KEGG_PATHWAY	Viral protein interaction with cytokine and cytokine receptor	RT	13	3.7	3.8e-06	0.00013
KEGG_PATHWAY	Complement and coagulation cascades	RT	12	3.4	6.4e-06	0.0002
KEGG_PATHWAY	Pathways in cancer	RT	31	8.7	7.4e-06	0.0002
KEGG_PATHWAY	Cytoskeleton in muscle cells	RT	19	5.3	8.9e-06	0.00022
KEGG_PATHWAY	Human papillomavirus infection	RT	23	6.5	1.2e-05	0.00027
KEGG_PATHWAY	Toxoplasmosis	RT	12	3.4	5.9e-05	0.0012
KEGG_PATHWAY	Malaria	RT	8	2.2	0.00016	0.003
KEGG_PATHWAY	Small cell lung cancer	RT	10	2.8	0.00034	0.0059
KEGG_PATHWAY	Staphylococcus aureus infection	RT	10	2.8	0.00057	0.0095
KEGG_PATHWAY	Protein digestion and absorption	RT	10	2.8	0.00082	0.013
KEGG_PATHWAY	TNF signaling pathway	RT	10	2.8	0.002	0.029
KEGG_PATHWAY	Hematopoietic cell lineage	RT	9	2.5	0.0023	0.032
KEGG_PATHWAY	Influenza A	RT	12	3.4	0.0025	0.033
KEGG_PATHWAY	Proteoglycans in cancer	RT	13	3.7	0.0033	0.04
KEGG_PATHWAY	Relaxin signaling pathway	RT	10	2.8	0.0036	0.043
KEGG_PATHWAY	Phagosome	RT	11	3.1	0.004	0.045
KEGG_PATHWAY	Chemokine signaling pathway	RT	12	3.4	0.006	0.065
KEGG_PATHWAY	Rheumatoid arthritis	RT	8	2.2	0.0067	0.07
KEGG_PATHWAY	Pertussis	RT	7	2	0.01	0.098
KEGG_PATHWAY	Tuberculosis	RT	11	3.1	0.01	0.098
KEGG_PATHWAY	Chagas disease	RT	8	2.2	0.011	0.1
KEGG_PATHWAY	NF-kappa B signaling pathway	RT	8	2.2	0.012	0.11
KEGG_PATHWAY	TGF-beta signaling pathway	RT	8	2.2	0.014	0.12
KEGG_PATHWAY	Alcoholic liver disease	RT	9	2.5	0.021	0.17
KEGG_PATHWAY	Coronavirus disease - COVID-19	RT	12	3.4	0.025	0.2
KEGG_PATHWAY	Leishmaniasis	RT	6	1.7	0.035	0.27
KEGG_PATHWAY	Asthma	RT	4	1.1	0.036	0.27
KEGG_PATHWAY	Legionellosis	RT	5	1.4	0.043	0.31
KEGG_PATHWAY	Regulation of actin cytoskeleton	RT	11	3.1	0.046	0.32
KEGG_PATHWAY	Osteoclast differentiation	RT	8	2.2	0.051	0.35
KEGG_PATHWAY	MAPK signaling pathway	RT	13	3.7	0.053	0.35
KEGG_PATHWAY	Neuroactive ligand-receptor interaction	RT	15	4.2	0.054	0.35
KEGG_PATHWAY	Leukocyte transendothelial migration	RT	7	2	0.057	0.36
KEGG_PATHWAY	Phospholipase D signaling pathway	RT	8	2.2	0.063	0.39
KEGG_PATHWAY	Rap1 signaling pathway	RT	10	2.8	0.064	0.39
KEGG_PATHWAY	Platelet activation	RT	7	2	0.076	0.44
KEGG_PATHWAY	Efferocytosis	RT	8	2.2	0.077	0.44
KEGG_PATHWAY	Renal cell carcinoma	RT	5	1.4	0.083	0.45
KEGG_PATHWAY	Choline metabolism in cancer	RT	6	1.7	0.085	0.45
KEGG_PATHWAY	Hypertrophic cardiomyopathy	RT	6	1.7	0.085	0.45
KEGG_PATHWAY	Neutrophil extracellular trap formation	RT	9	2.5	0.085	0.45
KEGG_PATHWAY	ABC transporters	RT	4	1.1	0.09	0.46
