# Supplementary material for: Cuproptosis-related gene signatures define the immune microenvironment in diabetic nephropathy
Source: PLoS One. 2025 Jun 3;20(6):e0321636. doi: 10.1371/journal.pone.0321636 (PMC12133194; doi:10.1371/journal.pone.0321636)
Supplement: S4 Table — (XLSX) [file pone.0321636.s004.xlsx]

## Sheet: 下调基因GO
Table S4 GO enrichment analysis of down-regulated genes in DN samples
Category	Term	RT	Count	%	P-Value	Benjamini
GOTERM_CC_DIRECT	extracellular exosome	RT	157	30.8	1.1e-36	4.9e-34
GOTERM_CC_DIRECT	cytosol	RT	195	38.3	2.8e-09	5.9e-07
GOTERM_CC_DIRECT	extracellular region	RT	93	18.3	5.4e-09	7.6e-07
GOTERM_CC_DIRECT	mitochondrial matrix	RT	33	6.5	8.7e-09	9.2e-07
GOTERM_CC_DIRECT	apical plasma membrane	RT	31	6.1	5.9e-08	4.4e-06
GOTERM_CC_DIRECT	platelet alpha granule lumen	RT	13	2.6	6.3e-08	4.4e-06
GOTERM_CC_DIRECT	basolateral plasma membrane	RT	23	4.5	5.5e-07	3.3e-05
GOTERM_CC_DIRECT	extracellular space	RT	84	16.5	6.9e-07	3.7e-05
GOTERM_BP_DIRECT	xenobiotic metabolic process	RT	15	2.9	1.9e-06	0.0032
GOTERM_BP_DIRECT	glomerulus development	RT	6	1.2	2.1e-06	0.0032
GOTERM_MF_DIRECT	protein binding	RT	369	72.5	2.7e-06	0.0027
GOTERM_CC_DIRECT	peroxisomal matrix	RT	10	2	3.4e-06	0.00016
GOTERM_BP_DIRECT	transforming growth factor beta receptor signaling pathway	RT	13	2.6	7.1e-06	0.0069
GOTERM_CC_DIRECT	cell surface	RT	36	7.1	8.5e-06	0.00036
GOTERM_BP_DIRECT	kidney development	RT	14	2.8	9.3e-06	0.0069
GOTERM_CC_DIRECT	mitochondrion	RT	63	12.4	1.1e-05	0.00042
GOTERM_MF_DIRECT	electron transfer activity	RT	10	2	2.1e-05	0.0079
GOTERM_MF_DIRECT	heparin binding	RT	17	3.3	2.4e-05	0.0079
GOTERM_BP_DIRECT	angiogenesis	RT	20	3.9	2.6e-05	0.013
GOTERM_BP_DIRECT	artery morphogenesis	RT	7	1.4	2.7e-05	0.013
GOTERM_CC_DIRECT	cytoplasm	RT	179	35.2	2.8e-05	0.001
GOTERM_BP_DIRECT	gluconeogenesis	RT	9	1.8	3e-05	0.013
GOTERM_MF_DIRECT	identical protein binding	RT	72	14.1	3.2e-05	0.008
GOTERM_BP_DIRECT	neutrophil chemotaxis	RT	11	2.2	4e-05	0.015
GOTERM_BP_DIRECT	response to lipopolysaccharide	RT	14	2.8	4.5e-05	0.015
GOTERM_MF_DIRECT	antioxidant activity	RT	6	1.2	6.5e-05	0.013
GOTERM_BP_DIRECT	lipid metabolic process	RT	17	3.3	7.3e-05	0.02
GOTERM_BP_DIRECT	negative regulation of smooth muscle cell proliferation	RT	7	1.4	8.2e-05	0.02
GOTERM_BP_DIRECT	positive regulation of gene expression	RT	29	5.7	8.3e-05	0.02
GOTERM_BP_DIRECT	cellular oxidant detoxification	RT	10	2	8.9e-05	0.02
GOTERM_CC_DIRECT	very-low-density lipoprotein particle	RT	6	1.2	0.00011	0.0036
GOTERM_MF_DIRECT	fatty acid binding	RT	7	1.4	0.00013	0.022
GOTERM_CC_DIRECT	collagen-containing extracellular matrix	RT	24	4.7	0.00013	0.0038
GOTERM_CC_DIRECT	microvillus membrane	RT	7	1.4	0.00013	0.0038
GOTERM_CC_DIRECT	high-density lipoprotein particle	RT	6	1.2	0.00022	0.0058
GOTERM_MF_DIRECT	flavin adenine dinucleotide binding	RT	9	1.8	0.0003	0.043
GOTERM_BP_DIRECT	ventricular cardiac muscle tissue morphogenesis	RT	6	1.2	0.00033	0.066
GOTERM_CC_DIRECT	focal adhesion	RT	24	4.7	0.00033	0.008
GOTERM_BP_DIRECT	cell-cell adhesion	RT	16	3.1	0.00033	0.066
GOTERM_CC_DIRECT	receptor complex	RT	16	3.1	0.00034	0.008
GOTERM_MF_DIRECT	protein homodimerization activity	RT	36	7.1	0.00037	0.046
GOTERM_CC_DIRECT	brush border	RT	8	1.6	0.00044	0.0097
GOTERM_CC_DIRECT	side of membrane	RT	11	2.2	0.00046	0.0097
GOTERM_BP_DIRECT	high-density lipoprotein particle remodeling	RT	5	1	0.0007	0.12
GOTERM_BP_DIRECT	L-phenylalanine catabolic process	RT	4	0.8	0.00078	0.12
GOTERM_BP_DIRECT	catecholamine metabolic process	RT	4	0.8	0.00078	0.12
GOTERM_CC_DIRECT	plasma membrane	RT	166	32.6	0.00079	0.016
GOTERM_MF_DIRECT	lipoprotein particle binding	RT	4	0.8	0.00081	0.09
GOTERM_BP_DIRECT	cellular response to hypoxia	RT	12	2.4	0.00086	0.12
GOTERM_BP_DIRECT	negative regulation of cell-substrate adhesion	RT	5	1	0.00088	0.12
GOTERM_BP_DIRECT	positive regulation of cell migration	RT	18	3.5	0.0009	0.12
GOTERM_BP_DIRECT	inflammatory response	RT	23	4.5	0.00095	0.12
GOTERM_BP_DIRECT	positive regulation of cell population proliferation	RT	26	5.1	0.00096	0.12
GOTERM_BP_DIRECT	lung development	RT	9	1.8	0.00099	0.12
GOTERM_CC_DIRECT	slit diaphragm	RT	4	0.8	0.001	0.019
GOTERM_BP_DIRECT	positive regulation of phosphatidylinositol 3-kinase/protein kinase B signal transduction	RT	14	2.8	0.0011	0.12
GOTERM_BP_DIRECT	response to vitamin D	RT	5	1	0.0011	0.12
GOTERM_BP_DIRECT	fatty acid beta-oxidation	RT	7	1.4	0.0012	0.13
GOTERM_BP_DIRECT	cellular response to vascular endothelial growth factor stimulus	RT	6	1.2	0.0012	0.13
GOTERM_BP_DIRECT	vesicle transport along actin filament	RT	5	1	0.0013	0.14
GOTERM_BP_DIRECT	cholesterol homeostasis	RT	10	2	0.0017	0.17
GOTERM_BP_DIRECT	outflow tract morphogenesis	RT	7	1.4	0.002	0.17
GOTERM_BP_DIRECT	positive regulation of endothelial cell proliferation	RT	8	1.6	0.0021	0.17
GOTERM_BP_DIRECT	placenta development	RT	6	1.2	0.0021	0.17
GOTERM_BP_DIRECT	ureteric bud development	RT	6	1.2	0.0021	0.17
GOTERM_BP_DIRECT	triglyceride metabolic process	RT	6	1.2	0.0021	0.17
GOTERM_BP_DIRECT	cellular response to tumor necrosis factor	RT	11	2.2	0.0022	0.17
GOTERM_BP_DIRECT	cellular aldehyde metabolic process	RT	4	0.8	0.0022	0.17
GOTERM_MF_DIRECT	NAD binding	RT	6	1.2	0.0022	0.22
GOTERM_BP_DIRECT	blood coagulation	RT	9	1.8	0.0024	0.19
GOTERM_BP_DIRECT	fatty acid metabolic process	RT	9	1.8	0.0025	0.19
GOTERM_CC_DIRECT	apical part of cell	RT	8	1.6	0.0026	0.047
GOTERM_BP_DIRECT	positive regulation of angiogenesis	RT	12	2.4	0.0026	0.19
GOTERM_BP_DIRECT	amino acid metabolic process	RT	5	1	0.0027	0.19
GOTERM_MF_DIRECT	integrin binding	RT	12	2.4	0.0028	0.25
GOTERM_BP_DIRECT	response to insulin	RT	8	1.6	0.0028	0.19
GOTERM_BP_DIRECT	podocyte development	RT	4	0.8	0.0028	0.19
GOTERM_BP_DIRECT	positive regulation of positive chemotaxis	RT	4	0.8	0.0028	0.19
GOTERM_CC_DIRECT	secretory granule membrane	RT	9	1.8	0.003	0.053
GOTERM_BP_DIRECT	negative regulation of cell growth	RT	10	2	0.0031	0.2
GOTERM_BP_DIRECT	decidualization	RT	5	1	0.0032	0.2
GOTERM_CC_DIRECT	brush border membrane	RT	7	1.4	0.0035	0.06
GOTERM_BP_DIRECT	proline catabolic process	RT	3	0.6	0.0036	0.22
GOTERM_BP_DIRECT	NADH oxidation	RT	3	0.6	0.0036	0.22
GOTERM_BP_DIRECT	negative regulation of fibrinolysis	RT	4	0.8	0.0036	0.22
GOTERM_BP_DIRECT	SMAD protein signal transduction	RT	5	1	0.0037	0.22
GOTERM_MF_DIRECT	scavenger receptor binding	RT	3	0.6	0.0037	0.28
GOTERM_MF_DIRECT	RAGE receptor binding	RT	4	0.8	0.0038	0.28
GOTERM_BP_DIRECT	positive regulation of neuron projection development	RT	10	2	0.0039	0.22
GOTERM_MF_DIRECT	FAD binding	RT	6	1.2	0.0039	0.28
GOTERM_BP_DIRECT	cellular response to gamma radiation	RT	5	1	0.0042	0.24
GOTERM_MF_DIRECT	lipid transporter activity	RT	5	1	0.0044	0.29
GOTERM_BP_DIRECT	carbohydrate metabolic process	RT	11	2.2	0.0046	0.26
GOTERM_CC_DIRECT	membrane raft	RT	13	2.6	0.0048	0.078
GOTERM_BP_DIRECT	response to hypoxia	RT	12	2.4	0.0049	0.27
GOTERM_CC_DIRECT	peroxisome	RT	9	1.8	0.0051	0.078
GOTERM_CC_DIRECT	extracellular matrix	RT	14	2.8	0.0051	0.078
GOTERM_CC_DIRECT	transcription factor AP-1 complex	RT	3	0.6	0.0054	0.078
GOTERM_BP_DIRECT	microglial cell activation	RT	5	1	0.0055	0.29
GOTERM_BP_DIRECT	vasculogenesis	RT	7	1.4	0.0055	0.29
GOTERM_CC_DIRECT	intercalated disc	RT	6	1.2	0.0055	0.078
GOTERM_BP_DIRECT	complement receptor mediated signaling pathway	RT	4	0.8	0.0056	0.29
GOTERM_BP_DIRECT	response to ethanol	RT	9	1.8	0.0056	0.29
GOTERM_BP_DIRECT	regulation of monoatomic anion transport	RT	3	0.6	0.0059	0.29
GOTERM_BP_DIRECT	triglyceride transport	RT	3	0.6	0.0059	0.29
GOTERM_BP_DIRECT	glucuronate catabolic process to xylulose 5-phosphate	RT	3	0.6	0.0059	0.29
GOTERM_MF_DIRECT	heme binding	RT	11	2.2	0.006	0.38
GOTERM_BP_DIRECT	negative regulation of transcription by RNA polymerase II	RT	38	7.5	0.0061	0.29
GOTERM_BP_DIRECT	synaptic membrane adhesion	RT	5	1	0.0062	0.29
GOTERM_BP_DIRECT	lipid transport	RT	8	1.6	0.0063	0.29
GOTERM_BP_DIRECT	skeletal muscle cell differentiation	RT	6	1.2	0.0066	0.3
GOTERM_MF_DIRECT	beta-catenin binding	RT	9	1.8	0.0067	0.39
GOTERM_CC_DIRECT	cell projection	RT	12	2.4	0.0069	0.094
GOTERM_BP_DIRECT	heart development	RT	13	2.6	0.007	0.31
GOTERM_BP_DIRECT	negative regulation of mitotic cell cycle	RT	5	1	0.007	0.31
GOTERM_BP_DIRECT	vascular endothelial growth factor receptor signaling pathway	RT	5	1	0.007	0.31
GOTERM_MF_DIRECT	aldehyde dehydrogenase (NAD+) activity	RT	4	0.8	0.007	0.39
GOTERM_CC_DIRECT	external side of plasma membrane	RT	20	3.9	0.0074	0.098
GOTERM_MF_DIRECT	apolipoprotein binding	RT	4	0.8	0.0083	0.4
GOTERM_MF_DIRECT	nuclear glucocorticoid receptor binding	RT	4	0.8	0.0083	0.4
GOTERM_MF_DIRECT	cell adhesion molecule binding	RT	7	1.4	0.0084	0.4
GOTERM_BP_DIRECT	negative regulation of cell adhesion	RT	6	1.2	0.0086	0.36
GOTERM_BP_DIRECT	aspartate metabolic process	RT	3	0.6	0.0087	0.36
GOTERM_BP_DIRECT	tyrosine catabolic process	RT	3	0.6	0.0087	0.36
GOTERM_BP_DIRECT	gene expression	RT	10	2	0.0088	0.36
GOTERM_MF_DIRECT	carboxylic acid binding	RT	3	0.6	0.0089	0.4
GOTERM_MF_DIRECT	iron ion binding	RT	10	2	0.0092	0.4
GOTERM_BP_DIRECT	neuron migration	RT	9	1.8	0.0094	0.38
GOTERM_BP_DIRECT	positive regulation of DNA binding	RT	4	0.8	0.0095	0.38
GOTERM_BP_DIRECT	positive regulation of transforming growth factor beta receptor signaling pathway	RT	5	1	0.0097	0.38
GOTERM_MF_DIRECT	heparan sulfate proteoglycan binding	RT	4	0.8	0.0098	0.41
GOTERM_CC_DIRECT	lateral plasma membrane	RT	8	1.6	0.0099	0.13
GOTERM_BP_DIRECT	positive regulation of vascular associated smooth muscle cell proliferation	RT	6	1.2	0.01	0.39
GOTERM_BP_DIRECT	brown fat cell differentiation	RT	5	1	0.011	0.39
GOTERM_BP_DIRECT	response to axon injury	RT	5	1	0.011	0.39
GOTERM_BP_DIRECT	cellular response to cadmium ion	RT	5	1	0.011	0.39
GOTERM_BP_DIRECT	positive regulation of smooth muscle cell proliferation	RT	6	1.2	0.011	0.39
GOTERM_BP_DIRECT	cellular response to cAMP	RT	6	1.2	0.011	0.39
GOTERM_BP_DIRECT	vascular endothelial growth factor signaling pathway	RT	4	0.8	0.011	0.39
GOTERM_BP_DIRECT	blood vessel morphogenesis	RT	4	0.8	0.011	0.39
GOTERM_BP_DIRECT	response to xenobiotic stimulus	RT	14	2.8	0.011	0.4
GOTERM_BP_DIRECT	Notch signaling pathway	RT	9	1.8	0.012	0.41
GOTERM_BP_DIRECT	autocrine signaling	RT	3	0.6	0.012	0.41
GOTERM_BP_DIRECT	sex determination	RT	3	0.6	0.012	0.41
GOTERM_MF_DIRECT	glyceraldehyde-3-phosphate dehydrogenase (NAD+) (non-phosphorylating) activity	RT	3	0.6	0.012	0.49
GOTERM_BP_DIRECT	positive regulation of cell-substrate adhesion	RT	5	1	0.013	0.44
GOTERM_BP_DIRECT	response to toxic substance	RT	7	1.4	0.013	0.44
GOTERM_MF_DIRECT	enzyme binding	RT	18	3.5	0.014	0.53
GOTERM_BP_DIRECT	tricarboxylic acid cycle	RT	5	1	0.014	0.47
GOTERM_BP_DIRECT	response to hormone	RT	5	1	0.014	0.47
GOTERM_CC_DIRECT	cell junction	RT	11	2.2	0.014	0.18
GOTERM_MF_DIRECT	calcium ion binding	RT	30	5.9	0.014	0.53
GOTERM_BP_DIRECT	lipoprotein metabolic process	RT	4	0.8	0.015	0.47
GOTERM_BP_DIRECT	activation of protein kinase B activity	RT	4	0.8	0.015	0.47
GOTERM_CC_DIRECT	ficolin-1-rich granule membrane	RT	6	1.2	0.015	0.18
GOTERM_MF_DIRECT	pyridoxal phosphate binding	RT	6	1.2	0.015	0.55
GOTERM_BP_DIRECT	positive regulation of apoptotic process	RT	16	3.1	0.015	0.47
GOTERM_BP_DIRECT	very-low-density lipoprotein particle remodeling	RT	3	0.6	0.016	0.47
GOTERM_BP_DIRECT	NADPH oxidation	RT	3	0.6	0.016	0.47
GOTERM_BP_DIRECT	fatty acid alpha-oxidation	RT	3	0.6	0.016	0.47
GOTERM_BP_DIRECT	negative regulation of kinase activity	RT	3	0.6	0.016	0.47
GOTERM_BP_DIRECT	negative regulation of programmed cell death	RT	4	0.8	0.017	0.5
GOTERM_MF_DIRECT	fibroblast growth factor receptor binding	RT	4	0.8	0.017	0.59
GOTERM_CC_DIRECT	actin cytoskeleton	RT	14	2.8	0.018	0.2
GOTERM_CC_DIRECT	troponin complex	RT	3	0.6	0.018	0.2
GOTERM_BP_DIRECT	fat cell differentiation	RT	7	1.4	0.018	0.54
GOTERM_MF_DIRECT	RNA polymerase II-specific DNA-binding transcription factor binding	RT	11	2.2	0.019	0.62
GOTERM_CC_DIRECT	lamellipodium	RT	11	2.2	0.019	0.2
GOTERM_CC_DIRECT	catalytic complex	RT	4	0.8	0.019	0.2
GOTERM_BP_DIRECT	cellular response to corticotropin-releasing hormone stimulus	RT	3	0.6	0.02	0.55
GOTERM_BP_DIRECT	vascular wound healing	RT	3	0.6	0.02	0.55
GOTERM_BP_DIRECT	diaphragm development	RT	3	0.6	0.02	0.55
GOTERM_BP_DIRECT	oxaloacetate metabolic process	RT	3	0.6	0.02	0.55
GOTERM_BP_DIRECT	dopamine biosynthetic process	RT	3	0.6	0.02	0.55
GOTERM_BP_DIRECT	positive regulation of inflammatory response	RT	8	1.6	0.02	0.55
GOTERM_BP_DIRECT	response to starvation	RT	5	1	0.02	0.55
GOTERM_BP_DIRECT	Rho protein signal transduction	RT	6	1.2	0.02	0.55
GOTERM_BP_DIRECT	response to estradiol	RT	7	1.4	0.02	0.55
GOTERM_MF_DIRECT	GPI anchor binding	RT	3	0.6	0.02	0.65
GOTERM_BP_DIRECT	integrated stress response signaling	RT	4	0.8	0.021	0.57
GOTERM_CC_DIRECT	adherens junction	RT	11	2.2	0.021	0.22
GOTERM_BP_DIRECT	glutathione metabolic process	RT	5	1	0.022	0.58
GOTERM_MF_DIRECT	histone acetyltransferase binding	RT	4	0.8	0.022	0.68
GOTERM_BP_DIRECT	positive regulation of ATP-dependent activity	RT	4	0.8	0.023	0.6
GOTERM_BP_DIRECT	cellular response to copper ion	RT	4	0.8	0.023	0.6
GOTERM_BP_DIRECT	positive regulation of nitric oxide biosynthetic process	RT	5	1	0.023	0.6
GOTERM_BP_DIRECT	branching involved in ureteric bud morphogenesis	RT	5	1	0.023	0.6
GOTERM_BP_DIRECT	cell migration	RT	14	2.8	0.024	0.6
GOTERM_MF_DIRECT	cholesterol transfer activity	RT	4	0.8	0.024	0.71
GOTERM_BP_DIRECT	cellular response to phorbol 13-acetate 12-myristate	RT	3	0.6	0.024	0.6
GOTERM_BP_DIRECT	cholesterol catabolic process	RT	3	0.6	0.024	0.6
GOTERM_BP_DIRECT	fructose metabolic process	RT	3	0.6	0.024	0.6
GOTERM_BP_DIRECT	lymph vessel development	RT	3	0.6	0.024	0.6
GOTERM_MF_DIRECT	growth factor activity	RT	10	2	0.024	0.71
GOTERM_BP_DIRECT	negative regulation of cell population proliferation	RT	19	3.7	0.025	0.6
GOTERM_BP_DIRECT	vasodilation	RT	5	1	0.025	0.61
GOTERM_BP_DIRECT	positive regulation of focal adhesion assembly	RT	4	0.8	0.026	0.62
GOTERM_BP_DIRECT	positive regulation of receptor internalization	RT	4	0.8	0.026	0.62
GOTERM_MF_DIRECT	cell-cell adhesion mediator activity	RT	5	1	0.026	0.75
GOTERM_MF_DIRECT	glycosaminoglycan binding	RT	4	0.8	0.027	0.75
GOTERM_CC_DIRECT	secretory granule	RT	7	1.4	0.027	0.28
GOTERM_BP_DIRECT	positive regulation of ERK1 and ERK2 cascade	RT	12	2.4	0.028	0.67
GOTERM_BP_DIRECT	positive regulation of epithelial cell proliferation	RT	6	1.2	0.029	0.67
GOTERM_BP_DIRECT	inorganic anion transport	RT	3	0.6	0.029	0.68
GOTERM_BP_DIRECT	glomerular basement membrane development	RT	3	0.6	0.029	0.68
GOTERM_MF_DIRECT	toxic substance binding	RT	3	0.6	0.03	0.79
GOTERM_MF_DIRECT	collagen binding	RT	6	1.2	0.03	0.79
GOTERM_MF_DIRECT	zinc ion binding	RT	33	6.5	0.031	0.79
GOTERM_BP_DIRECT	blood vessel diameter maintenance	RT	4	0.8	0.032	0.72
GOTERM_BP_DIRECT	chemotaxis	RT	8	1.6	0.032	0.72
GOTERM_MF_DIRECT	SMAD binding	RT	5	1	0.033	0.81
GOTERM_BP_DIRECT	regulation of actin cytoskeleton organization	RT	7	1.4	0.033	0.74
GOTERM_BP_DIRECT	fatty acid biosynthetic process	RT	5	1	0.033	0.75
GOTERM_BP_DIRECT	positive regulation of protein phosphorylation	RT	11	2.2	0.034	0.75
GOTERM_MF_DIRECT	carbohydrate binding	RT	11	2.2	0.034	0.83
GOTERM_BP_DIRECT	negative regulation of blood coagulation	RT	3	0.6	0.035	0.75
GOTERM_BP_DIRECT	Golgi to lysosome transport	RT	3	0.6	0.035	0.75
GOTERM_BP_DIRECT	amyloid-beta metabolic process	RT	3	0.6	0.035	0.75
GOTERM_BP_DIRECT	positive regulation of microtubule polymerization	RT	4	0.8	0.035	0.75
GOTERM_MF_DIRECT	cyclin-dependent protein serine/threonine kinase inhibitor activity	RT	3	0.6	0.035	0.84
GOTERM_BP_DIRECT	response to glucocorticoid	RT	5	1	0.035	0.76
GOTERM_BP_DIRECT	epithelial cell differentiation	RT	7	1.4	0.036	0.76
GOTERM_BP_DIRECT	axon guidance	RT	11	2.2	0.036	0.76
GOTERM_BP_DIRECT	cell population proliferation	RT	9	1.8	0.037	0.77
GOTERM_CC_DIRECT	A band	RT	3	0.6	0.037	0.37
GOTERM_BP_DIRECT	negative regulation of endopeptidase activity	RT	5	1	0.038	0.78
GOTERM_BP_DIRECT	proteolysis	RT	22	4.3	0.038	0.78
GOTERM_BP_DIRECT	vesicle organization	RT	3	0.6	0.04	0.81
GOTERM_BP_DIRECT	regulation of pH	RT	3	0.6	0.04	0.81
GOTERM_BP_DIRECT	regulation of muscle contraction	RT	3	0.6	0.04	0.81
GOTERM_BP_DIRECT	ethanol catabolic process	RT	3	0.6	0.04	0.81
GOTERM_BP_DIRECT	NADP metabolic process	RT	3	0.6	0.04	0.81
GOTERM_MF_DIRECT	phospholipid binding	RT	8	1.6	0.041	0.93
GOTERM_MF_DIRECT	diacylglycerol binding	RT	3	0.6	0.041	0.93
GOTERM_MF_DIRECT	metallocarboxypeptidase activity	RT	4	0.8	0.043	0.94
GOTERM_CC_DIRECT	chylomicron	RT	3	0.6	0.043	0.42
GOTERM_BP_DIRECT	regulation of blood pressure	RT	6	1.2	0.043	0.82
GOTERM_BP_DIRECT	symbiont entry into host cell	RT	7	1.4	0.044	0.82
GOTERM_MF_DIRECT	cytoskeletal protein binding	RT	5	1	0.044	0.94
GOTERM_MF_DIRECT	GDP binding	RT	6	1.2	0.045	0.94
GOTERM_BP_DIRECT	epithelial to mesenchymal transition	RT	5	1	0.045	0.82
GOTERM_BP_DIRECT	retinol metabolic process	RT	5	1	0.045	0.82
GOTERM_BP_DIRECT	cell morphogenesis	RT	7	1.4	0.045	0.82
GOTERM_BP_DIRECT	positive regulation of MAPK cascade	RT	10	2	0.046	0.82
GOTERM_BP_DIRECT	branched-chain amino acid catabolic process	RT	3	0.6	0.046	0.82
GOTERM_BP_DIRECT	positive regulation of endothelial cell chemotaxis	RT	3	0.6	0.046	0.82
GOTERM_BP_DIRECT	leukocyte migration involved in inflammatory response	RT	3	0.6	0.046	0.82
GOTERM_BP_DIRECT	embryonic camera-type eye morphogenesis	RT	3	0.6	0.046	0.82
GOTERM_BP_DIRECT	urea cycle	RT	3	0.6	0.046	0.82
GOTERM_BP_DIRECT	phospholipid catabolic process	RT	3	0.6	0.046	0.82
GOTERM_CC_DIRECT	discoidal high-density lipoprotein particle	RT	2	0.4	0.047	0.43
GOTERM_CC_DIRECT	succinate-CoA ligase complex (GDP-forming)	RT	2	0.4	0.047	0.43
GOTERM_CC_DIRECT	calprotectin complex	RT	2	0.4	0.047	0.43
GOTERM_BP_DIRECT	dephosphorylation	RT	7	1.4	0.047	0.82
GOTERM_MF_DIRECT	metalloendopeptidase inhibitor activity	RT	3	0.6	0.047	0.94
GOTERM_CC_DIRECT	low-density lipoprotein particle	RT	3	0.6	0.048	0.43
GOTERM_MF_DIRECT	signaling receptor binding	RT	16	3.1	0.048	0.94
GOTERM_CC_DIRECT	Z disc	RT	8	1.6	0.049	0.43
GOTERM_BP_DIRECT	amine biosynthetic process	RT	2	0.4	0.049	0.82
GOTERM_BP_DIRECT	negative regulation of phospholipase activity	RT	2	0.4	0.049	0.82
GOTERM_BP_DIRECT	negative regulation of RNA biosynthetic process	RT	2	0.4	0.049	0.82
GOTERM_BP_DIRECT	futile creatine cycle	RT	2	0.4	0.049	0.82
GOTERM_BP_DIRECT	neutrophil aggregation	RT	2	0.4	0.049	0.82
GOTERM_BP_DIRECT	L-methionine salvage	RT	2	0.4	0.049	0.82
GOTERM_BP_DIRECT	interleukin-8-mediated signaling pathway	RT	2	0.4	0.049	0.82
GOTERM_BP_DIRECT	sequestering of zinc ion	RT	2	0.4	0.049	0.82
GOTERM_BP_DIRECT	regulation of animal organ formation	RT	2	0.4	0.049	0.82
GOTERM_BP_DIRECT	copulation	RT	2	0.4	0.049	0.82
GOTERM_BP_DIRECT	galactosylceramide catabolic process	RT	2	0.4	0.049	0.82
GOTERM_BP_DIRECT	glycerol biosynthetic process from pyruvate	RT	2	0.4	0.049	0.82
GOTERM_BP_DIRECT	slit diaphragm assembly	RT	2	0.4	0.049	0.82
GOTERM_BP_DIRECT	adrenal cortex formation	RT	2	0.4	0.049	0.82
GOTERM_BP_DIRECT	propionate catabolic process	RT	2	0.4	0.049	0.82
GOTERM_BP_DIRECT	female pregnancy	RT	6	1.2	0.049	0.82
GOTERM_MF_DIRECT	extracellular matrix binding	RT	4	0.8	0.05	0.94
GOTERM_MF_DIRECT	interleukin-8 receptor activity	RT	2	0.4	0.05	0.94
GOTERM_MF_DIRECT	phosphoenolpyruvate carboxykinase (GTP) activity	RT	2	0.4	0.05	0.94
GOTERM_MF_DIRECT	succinate-CoA ligase (GDP-forming) activity	RT	2	0.4	0.05	0.94
GOTERM_BP_DIRECT	negative regulation of apoptotic process	RT	20	3.9	0.051	0.85
GOTERM_BP_DIRECT	regulation of calcium-mediated signaling	RT	3	0.6	0.052	0.86
GOTERM_BP_DIRECT	amino acid import across plasma membrane	RT	3	0.6	0.052	0.86
GOTERM_BP_DIRECT	antimicrobial humoral immune response mediated by antimicrobial peptide	RT	7	1.4	0.055	0.9
GOTERM_BP_DIRECT	bone mineralization	RT	5	1	0.056	0.91
GOTERM_BP_DIRECT	liver development	RT	6	1.2	0.058	0.91
GOTERM_BP_DIRECT	transport across blood-brain barrier	RT	6	1.2	0.058	0.91
GOTERM_BP_DIRECT	detoxification of copper ion	RT	3	0.6	0.059	0.91
GOTERM_BP_DIRECT	long-chain fatty acid transport	RT	3	0.6	0.059	0.91
GOTERM_BP_DIRECT	embryonic digestive tract development	RT	3	0.6	0.059	0.91
GOTERM_BP_DIRECT	cellular response to chemokine	RT	3	0.6	0.059	0.91
GOTERM_BP_DIRECT	negative regulation of cell-cell adhesion	RT	3	0.6	0.059	0.91
GOTERM_BP_DIRECT	calcium ion homeostasis	RT	4	0.8	0.06	0.91
GOTERM_BP_DIRECT	endothelial cell migration	RT	4	0.8	0.06	0.91
GOTERM_BP_DIRECT	defense response to fungus	RT	4	0.8	0.06	0.91
GOTERM_BP_DIRECT	positive regulation of cell migration involved in sprouting angiogenesis	RT	4	0.8	0.06	0.91
GOTERM_BP_DIRECT	response to amphetamine	RT	4	0.8	0.06	0.91
GOTERM_MF_DIRECT	actin binding	RT	13	2.6	0.061	1
GOTERM_BP_DIRECT	triglyceride homeostasis	RT	4	0.8	0.064	0.94
GOTERM_BP_DIRECT	negative regulation of MAP kinase activity	RT	4	0.8	0.064	0.94
GOTERM_MF_DIRECT	copper ion binding	RT	5	1	0.065	1
GOTERM_CC_DIRECT	vesicle	RT	9	1.8	0.065	0.56
GOTERM_BP_DIRECT	positive regulation of transcription by RNA polymerase II	RT	41	8.1	0.065	0.94
GOTERM_BP_DIRECT	phospholipid homeostasis	RT	3	0.6	0.066	0.94
GOTERM_BP_DIRECT	natural killer cell differentiation	RT	3	0.6	0.066	0.94
GOTERM_BP_DIRECT	astrocyte development	RT	3	0.6	0.066	0.94
GOTERM_BP_DIRECT	leukotriene metabolic process	RT	3	0.6	0.066	0.94
GOTERM_MF_DIRECT	NAD+ binding	RT	3	0.6	0.067	1
GOTERM_BP_DIRECT	positive regulation of epithelial cell migration	RT	4	0.8	0.068	0.94
GOTERM_BP_DIRECT	negative regulation of endothelial cell apoptotic process	RT	4	0.8	0.068	0.94
GOTERM_BP_DIRECT	ventricular septum morphogenesis	RT	4	0.8	0.068	0.94
GOTERM_BP_DIRECT	response to glucose	RT	5	1	0.068	0.94
GOTERM_BP_DIRECT	cell-cell signaling	RT	11	2.2	0.069	0.94
GOTERM_MF_DIRECT	PDZ domain binding	RT	6	1.2	0.069	1
GOTERM_CC_DIRECT	neuronal cell body	RT	15	2.9	0.069	0.58
GOTERM_CC_DIRECT	cardiac Troponin complex	RT	2	0.4	0.07	0.58
GOTERM_CC_DIRECT	cytoskeleton	RT	19	3.7	0.071	0.58
GOTERM_BP_DIRECT	ovarian follicle development	RT	4	0.8	0.072	0.94
GOTERM_BP_DIRECT	maintenance of gastrointestinal epithelium	RT	3	0.6	0.073	0.94
GOTERM_BP_DIRECT	astrocyte activation	RT	3	0.6	0.073	0.94
GOTERM_BP_DIRECT	reverse cholesterol transport	RT	3	0.6	0.073	0.94
GOTERM_BP_DIRECT	negative regulation of growth	RT	3	0.6	0.073	0.94
GOTERM_BP_DIRECT	antifungal innate immune response	RT	3	0.6	0.073	0.94
GOTERM_BP_DIRECT	mammary gland alveolus development	RT	3	0.6	0.073	0.94
GOTERM_BP_DIRECT	low-density lipoprotein particle remodeling	RT	3	0.6	0.073	0.94
GOTERM_BP_DIRECT	maternal process involved in female pregnancy	RT	3	0.6	0.073	0.94
GOTERM_BP_DIRECT	low-density lipoprotein particle mediated signaling	RT	2	0.4	0.073	0.94
GOTERM_BP_DIRECT	thymine catabolic process	RT	2	0.4	0.073	0.94
GOTERM_BP_DIRECT	negative regulation of macrophage inflammatory protein 1 alpha production	RT	2	0.4	0.073	0.94
GOTERM_BP_DIRECT	trans-synaptic signaling by BDNF, modulating synaptic transmission	RT	2	0.4	0.073	0.94
GOTERM_BP_DIRECT	sulfur amino acid catabolic process	RT	2	0.4	0.073	0.94
GOTERM_BP_DIRECT	cellular stress response to acid chemical	RT	2	0.4	0.073	0.94
GOTERM_BP_DIRECT	parallel actin filament bundle assembly	RT	2	0.4	0.073	0.94
GOTERM_BP_DIRECT	methyl-branched fatty acid metabolic process	RT	2	0.4	0.073	0.94
GOTERM_BP_DIRECT	cellular response to raffinose	RT	2	0.4	0.073	0.94
GOTERM_BP_DIRECT	proline catabolic process to glutamate	RT	2	0.4	0.073	0.94
GOTERM_BP_DIRECT	regulation of endothelial cell differentiation	RT	2	0.4	0.073	0.94
GOTERM_BP_DIRECT	phenol-containing compound metabolic process	RT	2	0.4	0.073	0.94
GOTERM_BP_DIRECT	negative regulation of cyclin-dependent protein kinase activity	RT	2	0.4	0.073	0.94
GOTERM_BP_DIRECT	regulation of fatty acid oxidation	RT	2	0.4	0.073	0.94
GOTERM_MF_DIRECT	nucleotide binding	RT	7	1.4	0.074	1
GOTERM_MF_DIRECT	3 iron, 4 sulfur cluster binding	RT	2	0.4	0.074	1
GOTERM_MF_DIRECT	oleic acid binding	RT	2	0.4	0.074	1
GOTERM_MF_DIRECT	flavonol 3-sulfotransferase activity	RT	2	0.4	0.074	1
GOTERM_MF_DIRECT	butyryl-CoA dehydrogenase activity	RT	2	0.4	0.074	1
GOTERM_MF_DIRECT	hemi-methylated DNA-binding	RT	2	0.4	0.074	1
GOTERM_MF_DIRECT	nucleoside binding	RT	2	0.4	0.074	1
GOTERM_MF_DIRECT	arginase activity	RT	2	0.4	0.074	1
GOTERM_MF_DIRECT	NADH binding	RT	2	0.4	0.074	1
GOTERM_MF_DIRECT	NAD(P)H dehydrogenase (quinone) activity	RT	2	0.4	0.074	1
GOTERM_MF_DIRECT	arachidonic acid epoxygenase activity	RT	3	0.6	0.074	1
GOTERM_BP_DIRECT	myelination	RT	5	1	0.075	0.97
GOTERM_BP_DIRECT	cellular response to calcium ion	RT	6	1.2	0.077	0.98
GOTERM_BP_DIRECT	response to bacterium	RT	7	1.4	0.077	0.98
GOTERM_CC_DIRECT	synaptic membrane	RT	4	0.8	0.078	0.62
GOTERM_MF_DIRECT	GTPase binding	RT	4	0.8	0.079	1
GOTERM_MF_DIRECT	phosphatidylethanolamine binding	RT	3	0.6	0.082	1
GOTERM_BP_DIRECT	positive regulation of endothelial cell migration	RT	5	1	0.082	1
GOTERM_CC_DIRECT	RNA polymerase II transcription regulator complex	RT	7	1.4	0.083	0.65
GOTERM_BP_DIRECT	negative regulation of neuron apoptotic process	RT	8	1.6	0.084	1
GOTERM_CC_DIRECT	perikaryon	RT	8	1.6	0.086	0.66
GOTERM_BP_DIRECT	negative regulation of cysteine-type endopeptidase activity involved in apoptotic process	RT	4	0.8	0.086	1
GOTERM_BP_DIRECT	cardiac muscle contraction	RT	4	0.8	0.086	1
GOTERM_BP_DIRECT	response to oxidative stress	RT	7	1.4	0.087	1
GOTERM_BP_DIRECT	glomerular filtration	RT	3	0.6	0.087	1
GOTERM_BP_DIRECT	renal water homeostasis	RT	3	0.6	0.087	1
GOTERM_BP_DIRECT	fibrinolysis	RT	3	0.6	0.087	1
GOTERM_BP_DIRECT	labyrinthine layer blood vessel development	RT	3	0.6	0.087	1
GOTERM_BP_DIRECT	proteoglycan biosynthetic process	RT	3	0.6	0.087	1
GOTERM_BP_DIRECT	inner mitochondrial membrane organization	RT	3	0.6	0.087	1
GOTERM_BP_DIRECT	sodium ion homeostasis	RT	3	0.6	0.087	1
GOTERM_BP_DIRECT	cellular response to hydrogen peroxide	RT	5	1	0.089	1
GOTERM_BP_DIRECT	circadian rhythm	RT	5	1	0.089	1
GOTERM_MF_DIRECT	L-amino acid transmembrane transporter activity	RT	3	0.6	0.09	1
GOTERM_MF_DIRECT	estradiol 17-beta-dehydrogenase [NAD(P)+] activity	RT	3	0.6	0.09	1
GOTERM_CC_DIRECT	cell-cell junction	RT	9	1.8	0.091	0.69
GOTERM_BP_DIRECT	positive regulation of chemokine production	RT	4	0.8	0.091	1
GOTERM_BP_DIRECT	eye development	RT	4	0.8	0.091	1
GOTERM_CC_DIRECT	dendritic spine	RT	8	1.6	0.093	0.69
GOTERM_MF_DIRECT	NADP binding	RT	4	0.8	0.094	1
GOTERM_BP_DIRECT	epoxygenase P450 pathway	RT	3	0.6	0.095	1
GOTERM_BP_DIRECT	cell migration involved in sprouting angiogenesis	RT	3	0.6	0.095	1
GOTERM_BP_DIRECT	regulation of protein-containing complex assembly	RT	3	0.6	0.095	1
GOTERM_BP_DIRECT	positive regulation of fibroblast growth factor production	RT	2	0.4	0.096	1
GOTERM_BP_DIRECT	negative regulation of intracellular transport	RT	2	0.4	0.096	1
GOTERM_BP_DIRECT	isoleucine catabolic process	RT	2	0.4	0.096	1
GOTERM_BP_DIRECT	basic amino acid transmembrane transport	RT	2	0.4	0.096	1
GOTERM_BP_DIRECT	regulation of glomerular filtration	RT	2	0.4	0.096	1
GOTERM_BP_DIRECT	leukotriene B4 catabolic process	RT	2	0.4	0.096	1
GOTERM_BP_DIRECT	muscular septum morphogenesis	RT	2	0.4	0.096	1
GOTERM_BP_DIRECT	peptidyl-cysteine S-nitrosylation	RT	2	0.4	0.096	1
GOTERM_BP_DIRECT	positive regulation of icosanoid secretion	RT	2	0.4	0.096	1
GOTERM_BP_DIRECT	cellular hypotonic salinity response	RT	2	0.4	0.096	1
GOTERM_BP_DIRECT	regulation of fatty acid biosynthetic process	RT	2	0.4	0.096	1
GOTERM_BP_DIRECT	negative regulation of cell proliferation involved in contact inhibition	RT	2	0.4	0.096	1
GOTERM_BP_DIRECT	positive regulation of NK T cell differentiation	RT	2	0.4	0.096	1
GOTERM_BP_DIRECT	metanephric distal convoluted tubule development	RT	2	0.4	0.096	1
GOTERM_BP_DIRECT	amine transport	RT	2	0.4	0.096	1
GOTERM_BP_DIRECT	cell redox homeostasis	RT	4	0.8	0.096	1
GOTERM_CC_DIRECT	multivesicular body	RT	4	0.8	0.096	0.7
GOTERM_BP_DIRECT	chemokine-mediated signaling pathway	RT	5	1	0.097	1
GOTERM_MF_DIRECT	phosphatidylethanolamine transfer activity	RT	2	0.4	0.097	1
GOTERM_MF_DIRECT	interleukin-8 binding	RT	2	0.4	0.097	1
GOTERM_MF_DIRECT	troponin I binding	RT	2	0.4	0.097	1
GOTERM_MF_DIRECT	phospholipid transfer activity	RT	2	0.4	0.097	1
GOTERM_MF_DIRECT	Toll-like receptor 4 binding	RT	2	0.4	0.097	1
GOTERM_MF_DIRECT	delta(3)-delta(2)-enoyl-CoA isomerase activity	RT	2	0.4	0.097	1
GOTERM_BP_DIRECT	monoatomic ion transport	RT	7	1.4	0.098	1
GOTERM_CC_DIRECT	microvillus	RT	5	1	0.1	0.7
