# Supplementary material for: Cuproptosis-related gene signatures define the immune microenvironment in diabetic nephropathy
Source: PLoS One. 2025 Jun 3;20(6):e0321636. doi: 10.1371/journal.pone.0321636 (PMC12133194; doi:10.1371/journal.pone.0321636)
Supplement: S5 Table — (XLSX) [file pone.0321636.s005.xlsx]

## Sheet: 下调基因KEGG
Table S5 KEGG enrichment analysis of down-regulated genes in DN samples
Category	Term	RT	Count	%	P-Value	Benjamini
KEGG_PATHWAY	Metabolic pathways	RT	122	24	2.6e-19	8.2e-17
KEGG_PATHWAY	Arginine and proline metabolism	RT	13	2.6	1.2e-07	1.8e-05
KEGG_PATHWAY	Valine, leucine and isoleucine degradation	RT	12	2.4	6.6e-07	6.9e-05
KEGG_PATHWAY	Tryptophan metabolism	RT	10	2	1.3e-05	0.00099
KEGG_PATHWAY	Carbon metabolism	RT	15	2.9	5.9e-05	0.0036
KEGG_PATHWAY	Glycine, serine and threonine metabolism	RT	9	1.8	8e-05	0.0037
KEGG_PATHWAY	beta-Alanine metabolism	RT	8	1.6	8.4e-05	0.0037
KEGG_PATHWAY	Fatty acid degradation	RT	9	1.8	0.00011	0.0044
KEGG_PATHWAY	Pyruvate metabolism	RT	9	1.8	0.00022	0.0071
KEGG_PATHWAY	Tyrosine metabolism	RT	8	1.6	0.00023	0.0071
KEGG_PATHWAY	Citrate cycle (TCA cycle)	RT	7	1.4	0.00055	0.016
KEGG_PATHWAY	PPAR signaling pathway	RT	10	2	0.0014	0.037
KEGG_PATHWAY	Lysine degradation	RT	9	1.8	0.0016	0.039
KEGG_PATHWAY	Cholesterol metabolism	RT	8	1.6	0.002	0.045
KEGG_PATHWAY	Cysteine and methionine metabolism	RT	8	1.6	0.0023	0.047
KEGG_PATHWAY	Peroxisome	RT	10	2	0.0026	0.051
KEGG_PATHWAY	Drug metabolism - cytochrome P450	RT	9	1.8	0.0042	0.075
KEGG_PATHWAY	Fluid shear stress and atherosclerosis	RT	13	2.6	0.0043	0.075
KEGG_PATHWAY	Biosynthesis of amino acids	RT	9	1.8	0.0049	0.078
KEGG_PATHWAY	Propanoate metabolism	RT	6	1.2	0.005	0.078
KEGG_PATHWAY	Chemical carcinogenesis - reactive oxygen species	RT	17	3.3	0.0067	0.097
KEGG_PATHWAY	Histidine metabolism	RT	5	1	0.0069	0.097
KEGG_PATHWAY	Glycolysis / Gluconeogenesis	RT	8	1.6	0.0093	0.13
KEGG_PATHWAY	Butanoate metabolism	RT	5	1	0.014	0.19
KEGG_PATHWAY	Fatty acid metabolism	RT	7	1.4	0.015	0.19
KEGG_PATHWAY	Phenylalanine metabolism	RT	4	0.8	0.018	0.21
KEGG_PATHWAY	FoxO signaling pathway	RT	11	2.2	0.019	0.22
KEGG_PATHWAY	Ascorbate and aldarate metabolism	RT	5	1	0.021	0.22
KEGG_PATHWAY	MAPK signaling pathway	RT	19	3.7	0.021	0.22
KEGG_PATHWAY	AGE-RAGE signaling pathway in diabetic complications	RT	9	1.8	0.027	0.28
KEGG_PATHWAY	Fructose and mannose metabolism	RT	5	1	0.031	0.31
KEGG_PATHWAY	Regulation of actin cytoskeleton	RT	15	2.9	0.035	0.34
KEGG_PATHWAY	Pantothenate and CoA biosynthesis	RT	4	0.8	0.037	0.35
KEGG_PATHWAY	Epithelial cell signaling in Helicobacter pylori infection	RT	7	1.4	0.04	0.36
KEGG_PATHWAY	Alanine, aspartate and glutamate metabolism	RT	5	1	0.041	0.37
KEGG_PATHWAY	Biosynthesis of cofactors	RT	11	2.2	0.046	0.37
KEGG_PATHWAY	Proximal tubule bicarbonate reclamation	RT	4	0.8	0.046	0.37
KEGG_PATHWAY	Renin-angiotensin system	RT	4	0.8	0.046	0.37
KEGG_PATHWAY	Sulfur metabolism	RT	3	0.6	0.047	0.37
KEGG_PATHWAY	Glutathione metabolism	RT	6	1.2	0.054	0.42
KEGG_PATHWAY	Metabolism of xenobiotics by cytochrome P450	RT	7	1.4	0.061	0.46
KEGG_PATHWAY	Hypertrophic cardiomyopathy	RT	8	1.6	0.062	0.46
KEGG_PATHWAY	Arachidonic acid metabolism	RT	6	1.2	0.065	0.47
KEGG_PATHWAY	Rap1 signaling pathway	RT	13	2.6	0.075	0.53
KEGG_PATHWAY	Dilated cardiomyopathy	RT	8	1.6	0.08	0.53
KEGG_PATHWAY	Glycerolipid metabolism	RT	6	1.2	0.08	0.53
KEGG_PATHWAY	Breast cancer	RT	10	2	0.081	0.53
KEGG_PATHWAY	Complement and coagulation cascades	RT	7	1.4	0.092	0.6
KEGG_PATHWAY	Pentose phosphate pathway	RT	4	0.8	0.096	0.6
KEGG_PATHWAY	Glyoxylate and dicarboxylate metabolism	RT	4	0.8	0.096	0.6
