# Supplementary material for: Cuproptosis-related gene signatures define the immune microenvironment in diabetic nephropathy
Source: PLoS One. 2025 Jun 3;20(6):e0321636. doi: 10.1371/journal.pone.0321636 (PMC12133194; doi:10.1371/journal.pone.0321636)
Supplement: S6 Table — (XLSX) [file pone.0321636.s006.xlsx]

## Sheet: Table S6
ID	Type	FDX1	LIAS	DLAT	GLS	DBT	Cluster
GSM756992	diabetic nephropathy	5.72116	5.26691	5.76368	7.66839	5.88266	C1
GSM756993	diabetic nephropathy	5.69577	4.99332	6.00396	7.35274	5.9227	C1
GSM756994	diabetic nephropathy	5.30022	4.92014	5.82734	7.25526	5.82374	C1
GSM756995	diabetic nephropathy	5.34165	4.77317	5.58987	7.22827	5.69681	C1
GSM756996	diabetic nephropathy	6.02961	4.6929	6.38279	7.91794	5.89339	C2
GSM756997	diabetic nephropathy	6.1112	4.77632	6.40283	8.07042	5.68877	C2
GSM756998	diabetic nephropathy	6.28805	5.382	6.57036	8.00741	5.9257	C2
GSM756999	diabetic nephropathy	6.2848	5.32428	6.56604	8.0394	5.88943	C2
GSM757000	diabetic nephropathy	5.411	4.87899	5.74141	7.33339	5.76993	C1
GSM2544275	diabetic nephropathy	5.70653	5.08992	6.10997	7.41881	5.85454	C1
GSM2544276	diabetic nephropathy	5.54512	4.43785	5.97981	7.54234	5.28682	C1
GSM2544277	diabetic nephropathy	5.65683	5.2079	5.98202	7.33736	5.57674	C1
GSM2544278	diabetic nephropathy	6.42042	5.54441	6.63316	7.71767	6.30888	C2
GSM2544279	diabetic nephropathy	5.40783	5.10942	6.40659	7.34601	5.5332	C1
GSM2544280	diabetic nephropathy	5.48509	5.30622	6.06006	7.19769	5.81538	C1
GSM2544281	diabetic nephropathy	6.09887	5.38077	6.32612	7.52464	5.80049	C2
GSM2544282	diabetic nephropathy	5.15746	4.99571	5.93428	7.32989	5.70711	C1
GSM2544283	diabetic nephropathy	5.24454	5.11997	5.70117	7.60242	5.96789	C1
GSM2544284	diabetic nephropathy	6.19134	5.29633	6.38855	7.80267	6.05512	C2
GSM2544285	diabetic nephropathy	5.78469	5.0751	5.83126	7.86288	5.54415	C1
GSM2544286	diabetic nephropathy	5.8376	4.65097	5.96806	7.34754	5.70179	C1
GSM2544287	diabetic nephropathy	5.72544	5.09984	6.43598	7.6532	5.89649	C2
GSM2544288	diabetic nephropathy	5.62198	5.24064	5.77558	7.76428	5.41618	C1
GSM2544289	diabetic nephropathy	6.13695	4.88328	6.58922	7.33108	5.96345	C2
GSM2544290	diabetic nephropathy	5.31656	4.95513	5.6274	7.56712	5.60608	C1
GSM2544291	diabetic nephropathy	5.59167	5.04594	5.91755	7.64245	5.70983	C1
GSM2544292	diabetic nephropathy	5.75363	5.25837	6.11979	7.93975	6.00666	C2
GSM2544293	diabetic nephropathy	5.77711	4.70634	5.90081	7.21376	5.17073	C1
GSM2544294	diabetic nephropathy	5.40853	5.07986	5.80972	8.08355	5.84208	C1
GSM2544295	diabetic nephropathy	5.9813	5.75263	6.16543	7.93291	6.05618	C2
GSM2544296	diabetic nephropathy	5.87861	4.77109	5.83517	7.49511	5.32556	C1
GSM2544297	diabetic nephropathy	6.09748	5.31225	6.15613	7.55555	6.09638	C2
GSM2544298	diabetic nephropathy	5.91502	4.96301	6.09581	7.24085	5.66672	C1
GSM2544299	diabetic nephropathy	5.58882	4.33864	6.33763	7.64103	5.44749	C1
GSM2544300	diabetic nephropathy	6.2325	4.81297	6.5732	7.51657	5.98329	C2
GSM2544301	diabetic nephropathy	6.24546	4.86822	6.03704	8.37883	5.25945	C2
GSM2544302	diabetic nephropathy	5.58429	4.98578	6.28724	7.47959	5.58559	C1
GSM2544303	diabetic nephropathy	5.70313	5.1852	6.10342	7.30974	5.80367	C1
GSM2544304	diabetic nephropathy	4.86561	4.75324	5.31622	7.77804	5.41155	C1
GSM2544305	diabetic nephropathy	5.48992	4.8535	5.80321	7.54902	6.08941	C1
GSM2544306	diabetic nephropathy	5.70939	5.20488	6.27752	7.72637	5.19878	C1
GSM2544307	diabetic nephropathy	5.59167	5.22342	5.97635	7.924	5.7439	C1
GSM2544308	diabetic nephropathy	5.37354	4.48352	6.15083	7.34688	5.39069	C1
GSM2544309	diabetic nephropathy	6.07308	5.33203	6.20345	8.48915	5.83851	C2
GSM2544310	diabetic nephropathy	5.59224	5.22785	5.96356	7.36	5.64058	C1
GSM2544311	diabetic nephropathy	5.7829	5.06906	5.66863	7.83456	5.58049	C1
GSM2544312	diabetic nephropathy	5.55376	5.09984	6.2339	7.73786	5.3189	C1
GSM2544313	diabetic nephropathy	5.80149	5.39437	5.92325	7.62415	5.56899	C1
GSM2544314	diabetic nephropathy	5.70173	5.39754	5.5561	7.83156	5.66115	C1
GSM2544315	diabetic nephropathy	5.9054	5.38917	6.10112	7.59025	5.77824	C2
