# Supplementary material for: Cuproptosis-related gene signatures define the immune microenvironment in diabetic nephropathy
Source: PLoS One. 2025 Jun 3;20(6):e0321636. doi: 10.1371/journal.pone.0321636 (PMC12133194; doi:10.1371/journal.pone.0321636)
Supplement: S7 Table — (XLSX) [file pone.0321636.s007.xlsx]

## Sheet: Sheet1
	Table S7 The top 2 important feature variables of each model
	variable	dropout_loss	label
	DCXR	0.403149	SVM
	HRSP12	0.407146	SVM
	SLC9A3R1	0.438986	GLM
	CYB5A	0.470608	GLM
	CYB5A	0.386821	RF
	TST	0.406781	RF
	SLC9A3R1	0.436913	XGB
	TST	0.460402	XGB
